# Supplementary material for: A ferroptosis-targeting ceria anchored halloysite as orally drug delivery system for radiation colitis therapy
Source: Nat Commun. 2023 Aug 22;14:5083. doi: 10.1038/s41467-023-40794-w (PMC10444825; doi:10.1038/s41467-023-40794-w)
Supplement: Supplementary file 4 — Source Data [file 41467_2023_40794_MOESM4_ESM.xlsx]

## Sheet: Fig 2b
Figure 1b
Expression intensity	Non-irradiation					Irradiation
4-HNE	78.8403	92.2612	130.432	101.906	96.5605	217.29	312.398	250.523	226.47	238.845
ACSL4	75.0252	92.6485	111.167	132.93	88.2287	159.561	202.697	216.963	315.206	275.372
	Comparisons	P value
4-HNE expression intensity	Non-irradiation vs Irradiation	<0.0001
ACSL4 expression intensity	Non-irradiation vs Irradiation	0.0018

## Sheet: Fig 2c
Figure 1c
The representative images of the proteins are indicated by red dotted boxes, along with additional blots utilized for quantification. Furthermore, the positions of the proteins are demarcated by red boxes.
For the 4-HNE bands, the membranes were stripped and subsequently reblotted with an antibody specific to β-actin.

## Sheet: Fig 2d
Figure 2d
Protein expression	0 Gy			10 Gy			15 Gy			30 Gy
ACSL4	1.1028	1.1266	0.770604	1.43795	1.42617	0.966762	1.68737	1.64663	1.33076	1.8389	1.90265	1.71147
FTH	0.9406	1.04308	1.01632	0.956716	1.15122	1.54614	1.4518	1.50855	2.08417	1.92095	1.57959	1.96575
FTL	1.01593	1.00493	0.979145	1.02312	1.10911	1.48959	1.51385	1.45337	2.00794	1.97203	1.52181	1.89385
4-HNE	1.197	0.873214	0.929783	1.86632	1.40978	1.41025	2.35225	1.85118	1.50509	2.3876	2.06195	1.86761
	Comparisons	P value
ACSL4	0 gy vs 10 gy	0.2786
	0 gy vs 15 gy	0.0232
	0 gy vs 30 gy	0.0027
FTH	0 gy vs 10 gy	0.6142
	0 gy vs 15 gy	0.028
	0 gy vs 30 gy	0.0108
FTL	0 gy vs 10 gy	0.5807
	0 gy vs 15 gy	0.0203
	0 gy vs 30 gy	0.0073
4-HNE	0 gy vs 10 gy	0.1134
	0 gy vs 15 gy	0.0144
	0 gy vs 30 gy	0.0046

## Sheet: Fig 2e
Figure 2e
Gene expressions	0 Gy			10 Gy			15 Gy			30 Gy
Acsl4	0.959287	1.02171	1.019	2.03331	1.87425	1.55383	2.62216	1.78907	2.22748	9.63677	7.989	8.70318
Fth1	1.34981	0.778037	0.872152	1.11802	1.60195	2.42392	5.60258	4.59119	4.93313	10.9167	14.1363	15.7233
Ftl	0.920304	0.953453	1.12624	1.59673	1.90809	1.96091	1.90549	2.46715	1.98735	4.29241	4.03678	3.00215
Ptgs2	0.879366	0.907659	1.21297	4.71484	2.61498	3.68268	3.74682	3.58605	2.95159	25.4556	16.0338	19.8273
	Comparisons	P value
Ptgs2	0 gy vs 10 gy	0.4423
	0 gy vs 15 gy	0.5103
	0 gy vs 30 gy	<0.0001
Acsl4	0 gy vs 10 gy	0.1586
	0 gy vs 15 gy	0.036
	0 gy vs 30 gy	<0.0001
Ftl	0 gy vs 10 gy	0.0782
	0 gy vs 15 gy	0.0199
	0 gy vs 30 gy	<0.0001
Fth1	0 gy vs 10 gy	0.8418
	0 gy vs 15 gy	0.0133
	0 gy vs 30 gy	<0.0001

## Sheet: Fig 2g
Figure 2g
Irradiation dose (Gy)	Cell viability (%)
0	102.8	95	102.2
4	87.6	92.7	102.8
8	84.7	82.4	85.8
12	88.8	82	82.2
16	50.3	34.7	38.1
Comparisons	P value
0 vs. 4	0.5881
0 vs. 8	0.0233
0 vs. 12	0.0236
0 vs. 16	<0.0001

## Sheet: Fig 2h
Figure 2h
Irradiation dose (Gy)	Percent LDH release (%)
0	27.4	29.5	28.2
4	35.4	30.9	30.8
8	44	39.7	35.5
12	35.7	42.4	50.1
16	43.9	56.1	54.6
Comparisons	P value
0 vs. 4	0.7249
0 vs. 8	0.0565
0 vs. 12	0.0169
0 vs. 16	0.0007

## Sheet: Fig 2k
Figure 2k
Irradiation dose (Gy)	Oxidized-BODIPY MFI
0	2245	2430	2257
4	2303	2733	1860
8	3043	3509	2444
12	3154	2513	3111
Comparisons	P value
0 vs. 4	>0.9999
0 vs. 8	0.1473
0 vs. 12	0.046

## Sheet: Fig 3d
Figure 3d
2θ (degree)	CeO2@HNTs	HNTs	CeO2
5	91193.3	94400	89758.3
5.02	91333.3	94480	89533.3
5.04	91426.7	94666.7	88125
5.06	91040	94346.7	88591.7
5.08	90233.3	93706.7	88666.7
5.1	90360	93286.7	89300
5.12	90280	93293.3	90041.7
5.14	90880	93273.3	89191.7
5.16	90400	93060	89008.3
5.18	90126.7	93340	88866.7
5.2	90553.3	93473.3	88558.3
5.22	91146.7	93166.7	88966.7
5.24	92153.3	92773.3	88883.3
5.26	90846.7	93220	88391.7
5.28	89860	92866.7	88133.3
5.3	90266.7	92866.7	89391.7
5.32	89866.7	92033.3	89308.3
5.34	90053.3	92820	89250
5.36	90753.3	93393.3	89450
5.38	89600	93313.3	88741.7
5.4	90326.7	92166.7	88433.3
5.42	90366.7	92520	88758.3
5.44	90720	92880	88591.7
5.46	90593.3	93226.7	88391.7
5.48	90420	94006.7	88775
5.5	90880	94093.3	89366.7
5.52	90873.3	94180	88991.7
5.54	90326.7	92920	88700
5.56	89973.3	92506.7	89483.3
5.58	90166.7	92813.3	89875
5.6	90260	93446.7	88350
5.62	90000	94460	88308.3
5.64	90900	93813.3	89083.3
5.66	90440	93126.7	88891.7
5.68	89793.3	92533.3	88700
5.7	90366.7	93126.7	88900
5.72	90540	93246.7	88125
5.74	89706.7	93060	87883.3
5.76	89846.7	91926.7	87650
5.78	89593.3	91820	89508.3
5.8	89853.3	92386.7	89366.7
5.82	90440	92333.3	88925
5.84	90320	91860	89791.7
5.86	90340	91380	89900
5.88	89340	92420	88375
5.9	90040	93400	88800
5.92	91066.7	92806.7	89075
5.94	90300	92906.7	89700
5.96	90593.3	93526.7	90375
5.98	90020	92680	88016.7
6	90100	93626.7	88216.7
6.02	89893.3	92486.7	88108.3
6.04	90293.3	92606.7	88066.7
6.06	90353.3	92873.3	88175
6.08	90026.7	92813.3	89266.7
6.1	90566.7	92853.3	88366.7
6.12	90286.7	92220	88066.7
6.14	90313.3	92633.3	88333.3
6.16	90553.3	92946.7	88625
6.18	90820	92600	88583.3
6.2	92133.3	93333.3	89208.3
6.22	91633.3	94240	88533.3
6.24	90166.7	93240	88833.3
6.26	90953.3	93246.7	89416.7
6.28	90880	92880	89458.3
6.3	90686.7	93446.7	88616.7
6.32	90820	92646.7	88875
6.34	90366.7	92986.7	89308.3
6.36	89953.3	94140	88358.3
6.38	89520	93526.7	87941.7
6.4	89093.3	93973.3	88083.3
6.42	90046.7	93353.3	87325
6.44	90373.3	93366.7	87925
6.46	90086.7	94253.3	87750
6.48	90126.7	93826.7	88291.7
6.5	90566.7	92740	88400
6.52	91913.3	93286.7	88983.3
6.54	91400	93113.3	88875
6.56	91473.3	91606.7	87966.7
6.58	90740	91900	86991.7
6.6	89766.7	91986.7	88633.3
6.62	89326.7	93786.7	88683.3
6.64	90160	94153.3	88375
6.66	90473.3	94293.3	87191.7
6.68	90020	93666.7	88083.3
6.7	90526.7	93560	88300
6.72	89766.7	94026.7	88816.7
6.74	90873.3	95040	86883.3
6.76	91240	93646.7	86925
6.78	90626.7	93773.3	88516.7
6.8	90640	93066.7	89400
6.82	90126.7	93626.7	89658.3
6.84	90893.3	93420	88750
6.86	89526.7	91986.7	88533.3
6.88	89880	93020	88441.7
6.9	89266.7	93113.3	87933.3
6.92	90773.3	93593.3	88783.3
6.94	89640	93026.7	88908.3
6.96	90960	92673.3	88850
6.98	91906.7	92840	88750
7	90326.7	93613.3	89166.7
7.02	90673.3	93720	87558.3
7.04	90566.7	93200	88233.3
7.06	90826.7	91733.3	88008.3
7.08	91153.3	92173.3	88833.3
7.1	90526.7	92866.7	88733.3
7.12	88940	93746.7	88466.7
7.14	89733.3	93186.7	89033.3
7.16	90953.3	93033.3	88191.7
7.18	90926.7	93286.7	87700
7.2	91266.7	93186.7	87233.3
7.22	89973.3	92726.7	88950
7.24	90620	93713.3	88058.3
7.26	90393.3	94060	88066.7
7.28	90813.3	94100	88708.3
7.3	91586.7	92780	88308.3
7.32	90733.3	92693.3	88725
7.34	89886.7	94280	89341.7
7.36	90280	94386.7	87616.7
7.38	90780	93353.3	88558.3
7.4	90166.7	92993.3	88275
7.42	90633.3	92640	87516.7
7.44	90660	91820	88416.7
7.46	89993.3	92486.7	88025
7.48	90420	93580	88108.3
7.5	90333.3	94273.3	88541.7
7.52	90473.3	93313.3	88941.7
7.54	90953.3	92253.3	89083.3
7.56	90526.7	93713.3	88533.3
7.58	90046.7	94006.7	88116.7
7.6	90133.3	93800	89883.3
7.62	91266.7	94260	89058.3
7.64	90873.3	93446.7	87341.7
7.66	89440	93893.3	89483.3
7.68	90426.7	92733.3	89233.3
7.7	90253.3	93726.7	89283.3
7.72	90573.3	93480	87825
7.74	90726.7	92866.7	87066.7
7.76	91006.7	94286.7	87808.3
7.78	90660	94540	89233.3
7.8	90546.7	95160	87850
7.82	90726.7	94753.3	88258.3
7.84	91440	93353.3	88700
7.86	91406.7	93393.3	88691.7
7.88	91486.7	92433.3	87700
7.9	89720	93440	88625
7.92	90753.3	93660	88166.7
7.94	89660	93706.7	88525
7.96	89946.7	93406.7	88825
7.98	90613.3	93506.7	88466.7
8	89866.7	93146.7	87941.7
8.02	90620	93466.7	88158.3
8.04	89840	92373.3	88183.3
8.06	90480	93186.7	87775
8.08	90360	93973.3	87733.3
8.1	91300	93553.3	88183.3
8.12	90433.3	93986.7	87100
8.14	90040	92820	88741.7
8.16	89746.7	93573.3	89650
8.18	90600	94693.3	88308.3
8.2	91126.7	94753.3	88300
8.22	89560	93866.7	88850
8.24	90853.3	93866.7	88641.7
8.26	91420	94193.3	88558.3
8.28	90520	93940	89675
8.3	90666.7	93586.7	89191.7
8.32	89740	93066.7	89050
8.34	90353.3	93966.7	89125
8.36	90533.3	94866.7	89533.3
8.38	89573.3	94280	88116.7
8.4	90366.7	93860	87775
8.42	90333.3	94106.7	88341.7
8.44	91246.7	94080	88216.7
8.46	91720	93906.7	87758.3
8.48	91366.7	93200	88441.7
8.5	91233.3	95353.3	87700
8.52	91886.7	95980	87791.7
8.54	91846.7	94913.3	88025
8.56	90006.7	94386.7	88633.3
8.58	89960	95253.3	89441.7
8.6	90300	93753.3	88016.7
8.62	90660	95493.3	89366.7
8.64	90560	94173.3	87641.7
8.66	89520	94626.7	88458.3
8.68	90966.7	95306.7	87766.7
8.7	90440	94446.7	86116.7
8.72	90073.3	93540	86600
8.74	90513.3	94793.3	88100
8.76	91073.3	93833.3	89058.3
8.78	92466.7	94160	88991.7
8.8	90006.7	95266.7	89116.7
8.82	89826.7	93486.7	88616.7
8.84	91760	94713.3	88166.7
8.86	91886.7	95566.7	88908.3
8.88	91073.3	95853.3	88358.3
8.9	90600	94340	87441.7
8.92	88733.3	93866.7	88550
8.94	91533.3	93733.3	88941.7
8.96	92246.7	95086.7	89791.7
8.98	90993.3	95686.7	89266.7
9	91400	94873.3	89925
9.02	90286.7	93680	86783.3
9.04	91260	94726.7	87341.7
9.06	89633.3	95246.7	87933.3
9.08	91533.3	94380	88483.3
9.1	90913.3	95053.3	88983.3
9.12	91860	94846.7	88133.3
9.14	91286.7	95046.7	87525
9.16	90820	94253.3	88808.3
9.18	90966.7	94860	88533.3
9.2	91386.7	94853.3	88575
9.22	90533.3	94920	88608.3
9.24	91253.3	96333.3	88200
9.26	90933.3	95900	88050
9.28	90440	93746.7	88808.3
9.3	90840	96733.3	86866.7
9.32	92493.3	95953.3	88425
9.34	92260	94760	88191.7
9.36	91760	96093.3	88241.7
9.38	90240	95420	87825
9.4	91153.3	95680	88708.3
9.42	92286.7	95653.3	87741.7
9.44	91186.7	96353.3	87033.3
9.46	90660	95853.3	88341.7
9.48	90066.7	95800	87725
9.5	90353.3	96380	87216.7
9.52	91446.7	96860	88416.7
9.54	90846.7	96353.3	88483.3
9.56	91093.3	96693.3	89466.7
9.58	91266.7	95853.3	89550
9.6	90960	94860	88350
9.62	90913.3	95420	88400
9.64	89600	95213.3	89883.3
9.66	91426.7	95913.3	89250
9.68	90973.3	95626.7	87950
9.7	90906.7	95526.7	88433.3
9.72	90146.7	94446.7	88841.7
9.74	91353.3	96713.3	88341.7
9.76	89106.7	97373.3	87850
9.78	91900	96180	88008.3
9.8	90606.7	96380	87958.3
9.82	90713.3	96220	87975
9.84	91486.7	97080	88450
9.86	92166.7	97180	86791.7
9.88	93120	97226.7	88808.3
9.9	91586.7	97820	87941.7
9.92	92346.7	97400	88641.7
9.94	91926.7	97140	89858.3
9.96	90346.7	96666.7	87891.7
9.98	91046.7	96900	87583.3
10	92060	96966.7	88341.7
10.02	90740	96146.7	89700
10.04	90873.3	96046.7	87658.3
10.06	90880	96253.3	88400
10.08	90773.3	95966.7	88116.7
10.1	91493.3	95980	87925
10.12	92973.3	97286.7	87950
10.14	90960	97973.3	89508.3
10.16	90173.3	98253.3	88350
10.18	90873.3	98173.3	89683.3
10.2	91060	98973.3	88583.3
10.22	92580	97673.3	89933.3
10.24	91360	98386.7	90358.3
10.26	91286.7	99040	88883.3
10.28	91480	97960	88866.7
10.3	91200	100053	88358.3
10.32	92060	98593.3	88400
10.34	92486.7	98613.3	89225
10.36	91766.7	99193.3	88408.3
10.38	90933.3	98640	88516.7
10.4	91920	99506.7	87641.7
10.42	91826.7	99113.3	87750
10.44	92373.3	99426.7	89025
10.46	92286.7	98593.3	88666.7
10.48	92473.3	99433.3	88275
10.5	91946.7	99340	88175
10.52	91680	100020	89083.3
10.54	92666.7	98606.7	88350
10.56	92666.7	99520	88383.3
10.58	93086.7	100273	89241.7
10.6	92193.3	99446.7	88258.3
10.62	92180	99280	89966.7
10.64	91860	100780	89808.3
10.66	92820	102073	88375
10.68	92426.7	102740	87650
10.7	92673.3	101213	88691.7
10.72	91866.7	100800	88975
10.74	93180	101807	88641.7
10.76	92706.7	103447	88075
10.78	93833.3	102333	89441.7
10.8	93286.7	102733	87500
10.82	94126.7	103607	87675
10.84	93580	103147	87241.7
10.86	93693.3	104220	89225
10.88	92973.3	102813	89725
10.9	93646.7	104767	88075
10.92	92146.7	105513	89691.7
10.94	92840	105520	88391.7
10.96	93006.7	105753	89241.7
10.98	93073.3	107200	87666.7
11	93493.3	106960	88500
11.02	93593.3	106220	89400
11.04	93113.3	106313	87475
11.06	94293.3	106840	88575
11.08	93953.3	107520	88316.7
11.1	94446.7	108073	89950
11.12	93393.3	108000	87491.7
11.14	94173.3	108980	88050
11.16	93740	109353	88658.3
11.18	94333.3	109940	88033.3
11.2	95086.7	110767	88666.7
11.22	94680	112133	88683.3
11.24	94480	113680	88291.7
11.26	94786.7	112647	88608.3
11.28	95020	112760	88691.7
11.3	95480	113687	89083.3
11.32	95173.3	113907	89741.7
11.34	96213.3	115827	88066.7
11.36	96033.3	116387	88725
11.38	95586.7	116233	88458.3
11.4	96120	116893	88100
11.42	96620	117913	87741.7
11.44	96226.7	118780	89141.7
11.46	96293.3	119980	88000
11.48	97186.7	119620	88458.3
11.5	98406.7	120620	89083.3
11.52	97520	122060	89125
11.54	98106.7	122073	88983.3
11.56	99326.7	123207	89675
11.58	98346.7	124267	88758.3
11.6	98393.3	126067	87458.3
11.62	98686.7	126173	88375
11.64	99726.7	127140	89241.7
11.66	99920	128367	88091.7
11.68	99366.7	128900	88308.3
11.7	100613	128467	88975
11.72	101447	129907	89500
11.74	102113	130653	88358.3
11.76	101440	131753	88733.3
11.78	102147	133213	87475
11.8	102980	133647	88175
11.82	103080	132587	88300
11.84	103920	134127	87750
11.86	104487	134193	87508.3
11.88	104520	134000	87950
11.9	105033	136127	89675
11.92	106540	136833	88925
11.94	106600	138353	89383.3
11.96	108540	138253	89458.3
11.98	109020	137747	89116.7
12	109007	138140	88200
12.02	109447	137060	88583.3
12.04	109620	137207	89183.3
12.06	110707	135967	89025
12.08	111340	136353	88600
12.1	112720	135160	89050
12.12	114053	133133	88266.7
12.14	114647	133393	89458.3
12.16	114620	132387	89508.3
12.18	115647	131727	89225
12.2	115507	131213	89108.3
12.22	116140	131073	88933.3
12.24	116513	129267	88341.7
12.26	116620	128087	87725
12.28	116527	128947	89516.7
12.3	116893	126540	89808.3
12.32	116727	125307	89091.7
12.34	115760	123360	89275
12.36	115433	121220	88566.7
12.38	115467	121493	88366.7
12.4	115633	120487	87950
12.42	115080	117407	88033.3
12.44	113113	116740	89383.3
12.46	112540	115120	88558.3
12.48	111193	113133	88600
12.5	109567	112933	88016.7
12.52	109407	112880	87791.7
12.54	108533	111573	88750
12.56	106540	110080	88950
12.58	106967	108707	88191.7
12.6	106693	107813	87683.3
12.62	104293	107560	88533.3
12.64	104193	105613	88825
12.66	102980	105187	88325
12.68	102120	105340	88400
12.7	101140	105133	88775
12.72	101113	103867	88275
12.74	101213	103407	89483.3
12.76	99913.3	102540	88333.3
12.78	97986.7	103220	88341.7
12.8	98680	100700	88891.7
12.82	98133.3	100067	88416.7
12.84	97233.3	100100	89708.3
12.86	97646.7	99426.7	89008.3
12.88	96300	98993.3	89108.3
12.9	96766.7	99060	88975
12.92	95593.3	98680	88325
12.94	95326.7	99840	88641.7
12.96	94960	99100	88991.7
12.98	94833.3	97546.7	89675
13	95306.7	98040	89250
13.02	95046.7	97886.7	89008.3
13.04	94746.7	97480	89258.3
13.06	94233.3	97393.3	90433.3
13.08	94240	97620	89866.7
13.1	93500	97086.7	88558.3
13.12	93380	96526.7	87566.7
13.14	93506.7	95746.7	89900
13.16	93606.7	94893.3	89450
13.18	93746.7	96120	89266.7
13.2	93126.7	96500	89166.7
13.22	93373.3	95560	89258.3
13.24	92860	95453.3	89458.3
13.26	92753.3	95686.7	90191.7
13.28	93066.7	95220	89633.3
13.3	92993.3	95500	88466.7
13.32	92860	95480	89250
13.34	93800	95593.3	89666.7
13.36	93006.7	95566.7	87408.3
13.38	92720	95080	88558.3
13.4	91746.7	94733.3	88175
13.42	92006.7	94733.3	88850
13.44	91906.7	94266.7	88391.7
13.46	92566.7	93646.7	88091.7
13.48	92366.7	93833.3	88725
13.5	91800	93260	88200
13.52	92433.3	93293.3	88283.3
13.54	92186.7	93426.7	89583.3
13.56	91673.3	93720	89016.7
13.58	91606.7	93073.3	88908.3
13.6	92333.3	93153.3	88441.7
13.62	92400	92340	88458.3
13.64	91766.7	92733.3	88450
13.66	92046.7	93753.3	89366.7
13.68	91686.7	94626.7	88975
13.7	90766.7	94586.7	88833.3
13.72	91813.3	93253.3	89300
13.74	91486.7	93266.7	88933.3
13.76	90406.7	93406.7	89058.3
13.78	91446.7	92700	88641.7
13.8	91653.3	92900	88500
13.82	91686.7	93266.7	89450
13.84	91293.3	92673.3	88975
13.86	90660	91453.3	89325
13.88	91366.7	92526.7	88425
13.9	90986.7	93373.3	89041.7
13.92	91053.3	92613.3	89200
13.94	91626.7	92340	88800
13.96	91740	92886.7	88600
13.98	91446.7	94026.7	89625
14	91373.3	93340	90516.7
14.02	92540	93006.7	90916.7
14.04	93106.7	93166.7	88708.3
14.06	91806.7	93613.3	88950
14.08	91446.7	93080	89108.3
14.1	91653.3	92760	89141.7
14.12	92226.7	91860	88591.7
14.14	91860	91786.7	88758.3
14.16	91653.3	91833.3	89575
14.18	91073.3	91406.7	89683.3
14.2	91080	91633.3	89225
14.22	91720	92160	88841.7
14.24	91666.7	91866.7	88591.7
14.26	90933.3	92160	88233.3
14.28	90433.3	92926.7	88991.7
14.3	90126.7	92286.7	86925
14.32	90126.7	92380	87400
14.34	90960	91793.3	88741.7
14.36	90920	92493.3	87708.3
14.38	92166.7	91820	88816.7
14.4	91980	91740	88375
14.42	91486.7	92460	88591.7
14.44	90546.7	92600	88983.3
14.46	91700	93553.3	89475
14.48	91813.3	92546.7	89033.3
14.5	90620	91573.3	88916.7
14.52	91866.7	92200	88450
14.54	92566.7	92553.3	89025
14.56	91253.3	92260	89091.7
14.58	90153.3	92240	89875
14.6	91193.3	91713.3	90108.3
14.62	91426.7	91726.7	89133.3
14.64	91160	92033.3	89058.3
14.66	91086.7	92020	89700
14.68	90660	92653.3	90216.7
14.7	91640	92406.7	89675
14.72	91700	91766.7	90766.7
14.74	91846.7	91560	90150
14.76	91106.7	91933.3	88941.7
14.78	91266.7	93246.7	88550
14.8	90920	93140	88750
14.82	91353.3	92406.7	88700
14.84	91166.7	92433.3	89175
14.86	91233.3	92646.7	89741.7
14.88	90826.7	92306.7	90133.3
14.9	90840	91753.3	89983.3
14.92	91506.7	92340	89766.7
14.94	91993.3	91500	89033.3
14.96	92140	91753.3	90066.7
14.98	91813.3	92593.3	89550
15	91180	93160	88041.7
15.02	91400	92153.3	88708.3
15.04	92100	91893.3	89291.7
15.06	91686.7	92466.7	89683.3
15.08	90940	93300	89133.3
15.1	91000	92886.7	89083.3
15.12	91326.7	91140	88983.3
15.14	91373.3	90493.3	89425
15.16	91793.3	91320	89500
15.18	92660	92426.7	89033.3
15.2	91733.3	92060	88508.3
15.22	91073.3	91513.3	89500
15.24	90260	91673.3	89541.7
15.26	90086.7	91993.3	90200
15.28	90293.3	92780	90025
15.3	90733.3	93086.7	89508.3
15.32	91046.7	92853.3	90300
15.34	91520	92300	89083.3
15.36	92400	92073.3	89125
15.38	92600	92493.3	89166.7
15.4	91500	93060	89258.3
15.42	91286.7	91293.3	89816.7
15.44	91420	91206.7	89858.3
15.46	91080	91866.7	89850
15.48	90966.7	92086.7	90308.3
15.5	91686.7	92880	89708.3
15.52	91680	92140	89158.3
15.54	91493.3	91913.3	89083.3
15.56	91913.3	91500	88808.3
15.58	92093.3	92446.7	88300
15.6	91873.3	92766.7	89216.7
15.62	91433.3	91420	89850
15.64	91853.3	91226.7	89591.7
15.66	90826.7	92293.3	89183.3
15.68	90566.7	91400	88375
15.7	91320	91926.7	88175
15.72	91000	92080	89566.7
15.74	90106.7	91500	89966.7
15.76	90733.3	91880	89991.7
15.78	90413.3	92626.7	88816.7
15.8	89860	91880	88200
15.82	90300	91253.3	88125
15.84	91213.3	91780	87991.7
15.86	91966.7	93033.3	87650
15.88	91926.7	92373.3	89283.3
15.9	91086.7	92480	89591.7
15.92	91173.3	93513.3	88816.7
15.94	91733.3	93513.3	88575
15.96	91233.3	92173.3	89291.7
15.98	90573.3	91086.7	89650
16	90693.3	91326.7	89750
16.02	91020	92153.3	89125
16.04	91286.7	92200	89125
16.06	91306.7	91900	88725
16.08	90933.3	91673.3	88266.7
16.1	91366.7	91020	88508.3
16.12	91746.7	92146.7	88958.3
16.14	91420	91666.7	89058.3
16.16	91206.7	91253.3	89975
16.18	91306.7	92000	88716.7
16.2	91120	92133.3	89100
16.22	91246.7	92300	89250
16.24	91173.3	91393.3	88950
16.26	91773.3	91753.3	88500
16.28	92240	92026.7	89208.3
16.3	91446.7	91840	89233.3
16.32	91206.7	91706.7	89841.7
16.34	92066.7	91760	89191.7
16.36	92193.3	92233.3	88691.7
16.38	91986.7	92233.3	89216.7
16.4	91600	91806.7	88666.7
16.42	91260	92120	88458.3
16.44	90226.7	92060	88825
16.46	90873.3	91260	90883.3
16.48	91700	91866.7	90816.7
16.5	91540	92713.3	89091.7
16.52	91373.3	91766.7	88458.3
16.54	91953.3	91246.7	88850
16.56	91926.7	92200	88141.7
16.58	91640	92466.7	88216.7
16.6	91140	92673.3	88741.7
16.62	91306.7	92253.3	88708.3
16.64	92686.7	91620	90091.7
16.66	91900	91793.3	89883.3
16.68	91353.3	91833.3	89058.3
16.7	91413.3	91706.7	89391.7
16.72	91406.7	92680	89241.7
16.74	90986.7	92280	88775
16.76	91273.3	91886.7	89166.7
16.78	92180	92320	89425
16.8	91833.3	91626.7	89116.7
16.82	91820	92026.7	89741.7
16.84	91733.3	92613.3	89425
16.86	91573.3	93080	88258.3
16.88	91060	92526.7	88775
16.9	91060	92140	89250
16.92	91146.7	92586.7	89450
16.94	90800	93353.3	90091.7
16.96	90960	93733.3	90133.3
16.98	91446.7	92920	90741.7
17	91200	92446.7	90066.7
17.02	90453.3	91933.3	89266.7
17.04	90520	92040	90000
17.06	91386.7	92440	89316.7
17.08	91693.3	93586.7	89458.3
17.1	90853.3	93946.7	89275
17.12	90393.3	93393.3	89633.3
17.14	91573.3	92693.3	90433.3
17.16	91653.3	92886.7	89733.3
17.18	90906.7	92333.3	89091.7
17.2	90973.3	92666.7	89516.7
17.22	91400	92420	89325
17.24	91940	92466.7	89241.7
17.26	92480	92673.3	89150
17.28	92846.7	92326.7	89308.3
17.3	92006.7	92140	89175
17.32	91680	92093.3	89483.3
17.34	91800	92853.3	90000
17.36	91646.7	93080	89575
17.38	91240	92700	89566.7
17.4	91260	92246.7	89783.3
17.42	90786.7	93006.7	89550
17.44	90540	93226.7	88950
17.46	91413.3	92940	89316.7
17.48	91366.7	93540	89333.3
17.5	91973.3	94093.3	89208.3
17.52	91900	93526.7	89475
17.54	91173.3	93093.3	89275
17.56	92153.3	93146.7	89908.3
17.58	92520	92626.7	90183.3
17.6	91580	92033.3	89325
17.62	91026.7	92646.7	89316.7
17.64	91620	92940	89516.7
17.66	92206.7	92566.7	88591.7
17.68	92260	92926.7	88550
17.7	92226.7	92846.7	90000
17.72	91746.7	92253.3	90416.7
17.74	91680	92493.3	89466.7
17.76	92113.3	93006.7	89333.3
17.78	92906.7	92933.3	90041.7
17.8	92000	92940	89050
17.82	91753.3	93240	88575
17.84	91920	93680	89566.7
17.86	92120	93553.3	89708.3
17.88	91860	92713.3	89183.3
17.9	91966.7	91986.7	89441.7
17.92	92313.3	92086.7	89491.7
17.94	92200	92980	89433.3
17.96	91980	93126.7	89250
17.98	91786.7	92933.3	89816.7
18	91926.7	92640	89616.7
18.02	92253.3	92906.7	88916.7
18.04	91920	92766.7	89466.7
18.06	91466.7	92046.7	90158.3
18.08	92113.3	92040	89075
18.1	91880	92886.7	89925
18.12	91420	93446.7	90241.7
18.14	92040	93013.3	89908.3
18.16	92180	92300	89816.7
18.18	91706.7	92466.7	89291.7
18.2	91866.7	92826.7	89383.3
18.22	91880	93000	89500
18.24	92253.3	93240	89341.7
18.26	92200	93493.3	89666.7
18.28	92100	93200	89450
18.3	91746.7	92486.7	89500
18.32	91713.3	92506.7	89208.3
18.34	91860	93480	88975
18.36	91933.3	93013.3	90125
18.38	91913.3	92680	89791.7
18.4	92160	92893.3	89258.3
18.42	92133.3	93093.3	89400
18.44	91793.3	93420	89791.7
18.46	92220	93446.7	89833.3
18.48	91526.7	93186.7	89408.3
18.5	90900	92660	89208.3
18.52	91466.7	92260	89733.3
18.54	92220	92573.3	89433.3
18.56	92073.3	93853.3	87908.3
18.58	91853.3	93820	88183.3
18.6	91506.7	93013.3	89058.3
18.62	91133.3	92653.3	88808.3
18.64	91173.3	92700	88575
18.66	91673.3	92826.7	89433.3
18.68	92313.3	93246.7	89325
18.7	92600	93953.3	88700
18.72	92886.7	93546.7	89208.3
18.74	92033.3	93206.7	89983.3
18.76	91846.7	93486.7	90366.7
18.78	92573.3	93746.7	90091.7
18.8	92966.7	93120	89758.3
18.82	92713.3	93346.7	89541.7
18.84	92460	93413.3	90633.3
18.86	92293.3	93213.3	90275
18.88	91666.7	93820	89425
18.9	91980	93360	89966.7
18.92	92540	93700	89816.7
18.94	92813.3	94226.7	89041.7
18.96	92753.3	93533.3	88841.7
18.98	92640	93360	89791.7
19	92380	93893.3	89933.3
19.02	92420	93493.3	89116.7
19.04	92280	93340	89900
19.06	91726.7	93353.3	90658.3
19.08	91686.7	93026.7	90333.3
19.1	91973.3	93340	89516.7
19.12	92400	94086.7	89375
19.14	92460	94673.3	89533.3
19.16	92546.7	94326.7	89275
19.18	92393.3	94980	90133.3
19.2	91933.3	95006.7	89958.3
19.22	92253.3	94833.3	89033.3
19.24	92200	95200	89225
19.26	91606.7	94766.7	89750
19.28	91900	94546.7	89883.3
19.3	92686.7	94913.3	89258.3
19.32	92813.3	95606.7	89475
19.34	93206.7	96000	90291.7
19.36	93653.3	95986.7	90508.3
19.38	93053.3	95980	89950
19.4	92686.7	96660	89391.7
19.42	93286.7	97053.3	89441.7
19.44	94060	96706.7	89350
19.46	93806.7	97053.3	89175
19.48	93186.7	97773.3	89500
19.5	93480	97946.7	89341.7
19.52	94026.7	98373.3	89550
19.54	93640	98853.3	90416.7
19.56	93873.3	99160	90200
19.58	94366.7	100220	90350
19.6	94513.3	100453	89708.3
19.62	95760	101373	88633.3
19.64	96153.3	102500	88508.3
19.66	96286.7	102947	89050
19.68	96660	104913	89133.3
19.7	96253.3	106807	89258.3
19.72	96226.7	108840	89783.3
19.74	97313.3	111240	89133.3
19.76	98300	112367	89458.3
19.78	99033.3	113713	90008.3
19.8	99726.7	116000	88533.3
19.82	99753.3	118473	88550
19.84	100813	122333	88658.3
19.86	101887	126473	88225
19.88	103273	128980	89216.7
19.9	105313	131940	89525
19.92	107233	137027	89600
19.94	109493	141980	90050
19.96	111367	145280	89966.7
19.98	113493	147660	90075
20	115900	150887	89791.7
20.02	118240	153913	88900
20.04	121433	156780	89591.7
20.06	124193	158520	90058.3
20.08	126433	158040	89808.3
20.1	129400	158280	90525
20.12	131187	157787	90208.3
20.14	132420	155940	89008.3
20.16	133933	153987	89491.7
20.18	134173	151973	90108.3
20.2	133027	150553	89933.3
20.22	132287	149173	89941.7
20.24	132320	147660	90375
20.26	131473	145900	89941.7
20.28	130760	144367	89500
20.3	130033	144187	89300
20.32	128273	143280	88908.3
20.34	126993	141420	89291.7
20.36	126020	139620	89825
20.38	125440	138733	90208.3
20.4	125020	137687	90091.7
20.42	123647	136720	89150
20.44	122647	135993	88533.3
20.46	122467	134427	89300
20.48	122187	133293	89575
20.5	121593	133420	89758.3
20.52	120460	133280	90166.7
20.54	120327	131907	89733.3
20.56	120140	131153	89450
20.58	119220	130820	89208.3
20.6	118107	130253	89391.7
20.62	117980	129187	90125
20.64	118507	129007	89708.3
20.66	118027	128527	89125
20.68	117307	127587	89066.7
20.7	116600	127913	88866.7
20.72	117400	128380	89225
20.74	116873	127867	89441.7
20.76	115553	127213	89516.7
20.78	115727	126847	89541.7
20.8	115633	127287	89233.3
20.82	115720	126207	89441.7
20.84	115973	125433	89591.7
20.86	115187	125740	90150
20.88	114307	125027	90208.3
20.9	114300	124100	89958.3
20.92	114407	123460	89900
20.94	113987	123500	89358.3
20.96	113707	124000	89741.7
20.98	113227	123587	89733.3
21	113300	122893	88941.7
21.02	113367	123200	88550
21.04	112227	123113	88991.7
21.06	112073	122787	89325
21.08	112673	122907	89541.7
21.1	112667	122233	89375
21.12	112347	121793	89350
21.14	112467	120800	89816.7
21.16	111853	120073	89800
21.18	110807	120807	90300
21.2	110787	121060	90383.3
21.22	110867	120233	89516.7
21.24	110673	120047	89275
21.26	110627	119913	90133.3
21.28	110860	119727	90125
21.3	110340	120153	88958.3
21.32	109007	119393	88783.3
21.34	108140	118513	89166.7
21.36	108387	119040	89033.3
21.38	108747	119067	89216.7
21.4	108880	118533	90333.3
21.42	108793	118893	90075
21.44	108360	119140	89916.7
21.46	108013	118267	89916.7
21.48	108213	117240	89191.7
21.5	108313	117393	89833.3
21.52	108980	117713	89025
21.54	109020	117267	88158.3
21.56	107633	117680	88925
21.58	107860	117840	89658.3
21.6	107607	117960	88750
21.62	107820	118047	89066.7
21.64	107480	116913	89675
21.66	106220	117080	88900
21.68	106933	117527	88283.3
21.7	107807	117447	88975
21.72	107280	117027	89933.3
21.74	106280	116647	90616.7
21.76	106640	116413	91050
21.78	106100	117193	90500
21.8	105807	117793	89458.3
21.82	105953	116387	89541.7
21.84	106020	115367	89466.7
21.86	106013	115927	89950
21.88	105740	116047	90250
21.9	105840	115613	90050
21.92	105747	115313	89433.3
21.94	104767	115387	89100
21.96	104433	115513	88991.7
21.98	105220	116020	89725
22	106147	116267	89675
22.02	105660	115587	89583.3
22.04	105473	115227	89866.7
22.06	105973	114547	89841.7
22.08	105487	114853	89991.7
22.1	105320	115507	90616.7
22.12	105233	114647	91116.7
22.14	105667	114760	89941.7
22.16	105707	115433	89966.7
22.18	104660	115433	90183.3
22.2	104133	115467	89633.3
22.22	104240	115040	90250
22.24	103767	114800	90033.3
22.26	103313	115153	88850
22.28	103913	115513	89058.3
22.3	104247	115200	89233.3
22.32	103893	115260	89466.7
22.34	104053	115140	89866.7
22.36	104367	115447	89241.7
22.38	103933	115033	89308.3
22.4	103787	114387	89750
22.42	103333	114653	89800
22.44	104160	115307	89741.7
22.46	104733	114320	89891.7
22.48	103180	113880	89666.7
22.5	101940	114047	89391.7
22.52	102740	114000	89116.7
22.54	103953	114020	89950
22.56	103720	113680	90333.3
22.58	103347	113993	89608.3
22.6	102573	114520	89741.7
22.62	103060	113620	89075
22.64	103393	113607	89383.3
22.66	102473	114100	90891.7
22.68	102667	113767	90825
22.7	102433	113080	90491.7
22.72	102187	114080	89733.3
22.74	102260	114820	89733.3
22.76	101953	114027	90083.3
22.78	102267	113313	89616.7
22.8	102473	113040	89783.3
22.82	101867	113040	90175
22.84	101013	114120	89908.3
22.86	101300	114113	90441.7
22.88	101993	114180	89800
22.9	101613	114367	89025
22.92	101527	113360	89533.3
22.94	101053	112687	89725
22.96	101773	112227	89458.3
22.98	101293	112427	89075
23	101520	112913	89250
23.02	101580	113027	89233.3
23.04	101073	113673	88733.3
23.06	100580	113480	89466.7
23.08	100433	113393	91075
23.1	101247	113700	90158.3
23.12	101307	113307	89408.3
23.14	100693	113640	90250
23.16	100400	113733	89883.3
23.18	100933	113033	89958.3
23.2	101560	113400	90000
23.22	101120	113867	88841.7
23.24	101413	113667	89300
23.26	101647	113907	89750
23.28	101953	114633	88966.7
23.3	101553	114747	89916.7
23.32	100580	114007	90591.7
23.34	101067	114507	89800
23.36	101933	115467	89025
23.38	101813	115267	90016.7
23.4	101987	114507	89750
23.42	101473	114247	89483.3
23.44	101340	114267	89033.3
23.46	101540	114347	89566.7
23.48	101253	115620	89383.3
23.5	101527	115607	89966.7
23.52	101513	115427	89650
23.54	101393	115100	89583.3
23.56	101680	115180	89825
23.58	101460	115780	89433.3
23.6	101253	116453	89483.3
23.62	101293	115367	89641.7
23.64	101007	115313	90083.3
23.66	101273	116807	89516.7
23.68	101040	115993	90366.7
23.7	101613	116880	90541.7
23.72	101620	118307	90041.7
23.74	101400	118753	89091.7
23.76	101400	118173	88383.3
23.78	102240	117007	88900
23.8	102533	117667	89816.7
23.82	101947	118253	90850
23.84	100860	118893	90208.3
23.86	101007	120020	89475
23.88	102553	119340	89783.3
23.9	103500	119560	90591.7
23.92	104007	120767	90150
23.94	103893	120920	89575
23.96	102713	120760	89900
23.98	102820	121680	90133.3
24	103707	121627	90433.3
24.02	104413	122453	90383.3
24.04	104740	123333	90275
24.06	104907	123807	90291.7
24.08	104987	123960	90716.7
24.1	105853	124913	90733.3
24.12	105567	126433	89800
24.14	105740	126520	89916.7
24.16	105847	126300	89433.3
24.18	105960	126587	89991.7
24.2	107107	126647	90075
24.22	107733	126093	90350
24.24	107860	127653	89950
24.26	107867	128913	90266.7
24.28	108453	130167	90433.3
24.3	109173	128967	91216.7
24.32	109447	130053	90825
24.34	110493	129947	91408.3
24.36	110493	130327	90658.3
24.38	110907	130053	89016.7
24.4	111407	131413	88900
24.42	112153	132140	89416.7
24.44	112967	131567	89625
24.46	113587	133360	89108.3
24.48	112793	134387	89875
24.5	112820	133347	89758.3
24.52	114593	133973	89491.7
24.54	115840	134847	90900
24.56	116400	135333	90658.3
24.58	116600	136187	89425
24.6	117280	135960	90400
24.62	117373	136100	90933.3
24.64	118413	135887	90641.7
24.66	118567	135273	90000
24.68	119087	135633	90316.7
24.7	120493	136013	90400
24.72	121053	136333	91125
24.74	120520	136287	91008.3
24.76	120067	135740	89716.7
24.78	120527	135727	90333.3
24.8	119920	135807	91016.7
24.82	121027	134913	90750
24.84	120607	135053	90350
24.86	118980	134713	90700
24.88	120200	134387	90933.3
24.9	121513	133280	91616.7
24.92	121220	133207	91266.7
24.94	120040	132807	90891.7
24.96	120107	132300	90533.3
24.98	119100	130880	90100
25	117647	130713	90108.3
25.02	117567	131133	90183.3
25.04	118520	130553	91175
25.06	117567	129933	91058.3
25.08	117040	128680	89933.3
25.1	116020	128413	88941.7
25.12	115153	127440	89233.3
25.14	114733	127140	90183.3
25.16	113353	125580	90391.7
25.18	112413	125047	89608.3
25.2	112093	123500	90433.3
25.22	112067	123073	90383.3
25.24	110420	123627	89833.3
25.26	110667	122900	89833.3
25.28	109280	121960	89775
25.3	108967	120813	91675
25.32	108880	120833	91075
25.34	108360	120487	90891.7
25.36	108553	119653	91508.3
25.38	107167	118740	91975
25.4	106400	118307	90958.3
25.42	106047	118053	90516.7
25.44	105260	117680	91816.7
25.46	104900	117200	90391.7
25.48	104553	116733	90175
25.5	104860	116340	91233.3
25.52	104633	116573	90825
25.54	103773	114520	90900
25.56	103647	113580	89833.3
25.58	103800	114127	90900
25.6	103593	113860	91208.3
25.62	102827	113607	89983.3
25.64	102747	113207	91641.7
25.66	102447	113280	92158.3
25.68	102553	113400	91325
25.7	102580	112387	90550
25.72	102093	112293	91108.3
25.74	101633	112400	91125
25.76	102260	112033	90933.3
25.78	101307	111707	91441.7
25.8	101127	110780	90691.7
25.82	100313	110140	91275
25.84	100520	111220	92441.7
25.86	101073	110153	92083.3
25.88	100627	110627	91283.3
25.9	101613	111247	91175
25.92	101787	110507	92000
25.94	100367	110247	92100
25.96	99953.3	109367	91825
25.98	100300	109067	91541.7
26	100273	108813	92575
26.02	99840	109447	92250
26.04	99880	108947	90916.7
26.06	99160	108227	91250
26.08	99580	107527	91391.7
26.1	99853.3	107347	91325
26.12	99773.3	107053	91916.7
26.14	99586.7	106580	92525
26.16	98826.7	107040	91916.7
26.18	99106.7	107253	91816.7
26.2	99493.3	108100	91891.7
26.22	99173.3	107960	92325
26.24	99240	107113	92600
26.26	98886.7	105773	92316.7
26.28	99753.3	105753	92100
26.3	99813.3	104780	92808.3
26.32	98786.7	105040	92441.7
26.34	99266.7	104513	91925
26.36	98193.3	104460	92450
26.38	97766.7	104207	92333.3
26.4	98833.3	104827	92783.3
26.42	98866.7	104520	93283.3
26.44	99226.7	103913	93008.3
26.46	98846.7	104920	92991.7
26.48	98500	104187	93058.3
26.5	98166.7	104607	94058.3
26.52	98646.7	103907	93441.7
26.54	99213.3	103213	94066.7
26.56	98740	103467	94475
26.58	98720	103287	93216.7
26.6	98980	103473	92225
26.62	98713.3	103187	91041.7
26.64	99166.7	103560	92616.7
26.66	99453.3	103260	93841.7
26.68	99920	103693	94183.3
26.7	99373.3	102420	94783.3
26.72	99326.7	102220	94658.3
26.74	99886.7	102433	94458.3
26.76	99473.3	103293	93016.7
26.78	99246.7	103573	93408.3
26.8	99526.7	103367	94975
26.82	100407	102827	94058.3
26.84	99520	101747	94491.7
26.86	99820	102547	95100
26.88	99960	102753	94408.3
26.9	99966.7	102360	93983.3
26.92	99280	101513	94025
26.94	99493.3	102420	93766.7
26.96	99180	102527	94833.3
26.98	99840	102500	95166.7
27	100460	101080	94150
27.02	100507	101100	95675
27.04	100247	101680	94733.3
27.06	100233	102667	96083.3
27.08	100987	101653	96575
27.1	100773	101533	96475
27.12	100233	101413	95075
27.14	100713	100487	95425
27.16	100447	100620	97758.3
27.18	101200	101327	96941.7
27.2	100853	100893	96608.3
27.22	101273	102153	96833.3
27.24	101253	100947	96566.7
27.26	101087	101000	98366.7
27.28	101087	101180	98491.7
27.3	101227	100480	98508.3
27.32	101713	100887	98200
27.34	101960	100820	97108.3
27.36	101380	100207	97633.3
27.38	101180	100167	99325
27.4	101173	100047	100408
27.42	103107	100267	99891.7
27.44	102520	101207	99566.7
27.46	103107	101140	100883
27.48	102720	100080	100300
27.5	103107	99953.3	101017
27.52	103293	99140	100550
27.54	104200	99826.7	102567
27.56	104440	99966.7	102450
27.58	103527	99186.7	102617
27.6	103353	99213.3	102525
27.62	102967	100320	103917
27.64	102807	99280	102850
27.66	103653	98200	102900
27.68	104220	99726.7	103867
27.7	103820	100353	103725
27.72	104547	99766.7	104883
27.74	104767	99206.7	105167
27.76	103980	98673.3	105533
27.78	105267	99426.7	105725
27.8	106167	99466.7	106850
27.82	105687	99913.3	107217
27.84	104707	99913.3	106917
27.86	105133	98726.7	107442
27.88	104360	99013.3	107525
27.9	106040	100087	107867
27.92	106840	99206.7	109583
27.94	105767	98960	110467
27.96	105940	99320	110250
27.98	105820	100033	109267
28	106820	98960	111150
28.02	106833	97993.3	112133
28.04	106667	98406.7	112108
28.06	106087	99273.3	112575
28.08	106933	98700	113242
28.1	108053	97993.3	113250
28.12	108413	97460	114317
28.14	109720	98686.7	116067
28.16	108820	98046.7	116592
28.18	108233	97480	116358
28.2	107407	98313.3	117025
28.22	108500	97026.7	117517
28.24	109300	97546.7	119167
28.26	109560	97146.7	119133
28.28	108920	97566.7	119567
28.3	108860	98806.7	119358
28.32	108027	96913.3	120933
28.34	108407	97533.3	120733
28.36	108973	96200	121017
28.38	108887	96720	122417
28.4	107940	97680	121283
28.42	108227	98686.7	122117
28.44	107740	97346.7	121700
28.46	108260	97733.3	122867
28.48	108893	98740	123392
28.5	108160	97826.7	123758
28.52	108407	98280	123967
28.54	109020	97340	123867
28.56	109347	96853.3	123767
28.58	109893	98006.7	125092
28.6	109360	98300	125375
28.62	109313	97460	126150
28.64	108853	97500	124750
28.66	108953	96920	125708
28.68	108820	97113.3	124592
28.7	109167	98080	124542
28.72	109367	97900	125900
28.74	109380	97153.3	125658
28.76	108873	98006.7	126250
28.78	109320	97466.7	126300
28.8	108260	97740	125300
28.82	108960	98733.3	126083
28.84	109187	97533.3	125717
28.86	109253	96826.7	125575
28.88	109727	96706.7	124517
28.9	108660	97220	124767
28.92	107280	95913.3	125475
28.94	108493	95526.7	124175
28.96	108080	96573.3	123517
28.98	108573	97033.3	124258
29	107747	95393.3	123942
29.02	107547	96660	124333
29.04	108093	97160	123350
29.06	107173	97653.3	122308
29.08	106960	97200	121350
29.1	106973	95766.7	121417
29.12	106780	96073.3	121300
29.14	106767	96093.3	120683
29.16	107280	97453.3	120842
29.18	107413	97586.7	120400
29.2	107967	96460	119442
29.22	106953	97353.3	119833
29.24	106860	96560	118967
29.26	105500	96720	119083
29.28	107153	95926.7	116733
29.3	107893	95880	116800
29.32	107487	95506.7	116158
29.34	107000	95373.3	115667
29.36	106880	95346.7	115192
29.38	106047	95320	114433
29.4	104647	94646.7	114450
29.42	106453	95900	115033
29.44	106560	97173.3	113308
29.46	105640	96280	112933
29.48	105600	95553.3	112692
29.5	105820	95960	111217
29.52	105193	96213.3	111217
29.54	105380	96046.7	110450
29.56	103940	96233.3	109858
29.58	104400	96120	109933
29.6	103180	96586.7	109108
29.62	103840	96280	108792
29.64	104300	96500	106942
29.66	104747	95486.7	107492
29.68	104520	95493.3	105983
29.7	103580	95253.3	106042
29.72	102833	95753.3	106533
29.74	103773	95760	104742
29.76	102747	95933.3	104792
29.78	101813	95160	105258
29.8	102587	95700	104633
29.82	101627	95486.7	103458
29.84	102507	95733.3	103150
29.86	102493	95413.3	104100
29.88	101727	96673.3	102392
29.9	101587	95420	101475
29.92	101673	94433.3	100717
29.94	102113	94560	101092
29.96	102453	95700	100700
29.98	102440	95253.3	100242
30	101387	95220	100892
30.02	100827	94273.3	100650
30.04	100593	95206.7	99541.7
30.06	99520	94913.3	100183
30.08	99713.3	95280	99200
30.1	100613	95126.7	99241.7
30.12	99633.3	93980	99058.3
30.14	99813.3	94633.3	99025
30.16	99560	95086.7	98466.7
30.18	99853.3	95033.3	98025
30.2	98566.7	94266.7	98775
30.22	99206.7	94366.7	97675
30.24	98780	95586.7	96483.3
30.26	99806.7	94886.7	96125
30.28	98453.3	93633.3	96833.3
30.3	97653.3	94180	96608.3
30.32	97853.3	95573.3	97708.3
30.34	98053.3	95653.3	97508.3
30.36	97206.7	94333.3	96250
30.38	97093.3	94433.3	95991.7
30.4	97146.7	95273.3	95883.3
30.42	98146.7	94413.3	94875
30.44	96340	94053.3	95341.7
30.46	97080	94300	95958.3
30.48	97433.3	93493.3	95733.3
30.5	97186.7	95153.3	96000
30.52	96646.7	94013.3	97100
30.54	95333.3	93853.3	95941.7
30.56	96320	93726.7	94758.3
30.58	97053.3	93726.7	94125
30.6	96913.3	94213.3	94450
30.62	96606.7	94226.7	94625
30.64	95826.7	93386.7	94091.7
30.66	95873.3	93800	93316.7
30.68	96420	94093.3	94291.7
30.7	95360	94626.7	94958.3
30.72	96133.3	94893.3	94083.3
30.74	96360	94686.7	93858.3
30.76	95580	94546.7	93666.7
30.78	95480	94033.3	94591.7
30.8	94113.3	95893.3	93533.3
30.82	93586.7	94820	91575
30.84	94793.3	94966.7	92950
30.86	94813.3	95220	93958.3
30.88	93966.7	95180	93716.7
30.9	94673.3	94480	93800
30.92	94120	93500	93341.7
30.94	95600	93906.7	93975
30.96	95446.7	94086.7	92616.7
30.98	94286.7	93753.3	93366.7
31	94760	94353.3	92558.3
31.02	95966.7	92953.3	92575
31.04	94240	92713.3	93291.7
31.06	94540	93680	93850
31.08	94713.3	93066.7	94216.7
31.1	94266.7	94266.7	93908.3
31.12	94146.7	94006.7	92800
31.14	95093.3	94506.7	93525
31.16	94246.7	94040	93308.3
31.18	95000	94726.7	93250
31.2	93646.7	94760	92325
31.22	92713.3	93926.7	92200
31.24	93440	92886.7	91766.7
31.26	93733.3	93720	92758.3
31.28	94753.3	93113.3	92983.3
31.3	93366.7	93313.3	92416.7
31.32	93126.7	94086.7	91425
31.34	93726.7	94260	92183.3
31.36	93520	94346.7	92175
31.38	93906.7	93440	94083.3
31.4	93593.3	92600	93116.7
31.42	94106.7	94080	93591.7
31.44	93933.3	93926.7	92058.3
31.46	94713.3	93626.7	92800
31.48	94953.3	94980	92408.3
31.5	93740	94540	92700
31.52	94186.7	95133.3	92175
31.54	94846.7	93733.3	92558.3
31.56	94133.3	92920	91600
31.58	95213.3	94426.7	93500
31.6	95226.7	94680	92991.7
31.62	94400	93560	93575
31.64	95533.3	94226.7	91816.7
31.66	94153.3	96686.7	92758.3
31.68	95013.3	95786.7	92658.3
31.7	94186.7	94666.7	93383.3
31.72	94120	93446.7	93550
31.74	95173.3	94606.7	93741.7
31.76	94186.7	94006.7	92341.7
31.78	93526.7	95386.7	93150
31.8	94666.7	93933.3	92666.7
31.82	94486.7	93946.7	92500
31.84	94280	95053.3	92050
31.86	95420	95253.3	93891.7
31.88	94760	94373.3	93383.3
31.9	95533.3	95240	95733.3
31.92	95040	94840	93400
31.94	94606.7	94626.7	93433.3
31.96	95386.7	94880	93500
31.98	95366.7	94480	92808.3
32	95613.3	94073.3	93283.3
32.02	95920	95620	93575
32.04	95353.3	95746.7	93116.7
32.06	95866.7	95820	93525
32.08	93433.3	96486.7	92866.7
32.1	94580	95833.3	93291.7
32.12	95940	94866.7	93100
32.14	94853.3	93773.3	93358.3
32.16	96420	94760	94125
32.18	96333.3	94886.7	94508.3
32.2	95680	94413.3	93366.7
32.22	94686.7	95966.7	93283.3
32.24	95380	94860	93825
32.26	96746.7	94293.3	93600
32.28	95873.3	95113.3	93083.3
32.3	95133.3	94826.7	92491.7
32.32	96326.7	94140	94758.3
32.34	95813.3	93846.7	94633.3
32.36	95880	93580	94158.3
32.38	94646.7	95133.3	95825
32.4	96166.7	95533.3	94816.7
32.42	95740	94200	95225
32.44	95313.3	94613.3	94633.3
32.46	96013.3	93780	94350
32.48	95566.7	93506.7	95383.3
32.5	95980	93800	97650
32.52	95226.7	93726.7	95641.7
32.54	95700	94466.7	95575
32.56	96020	92980	97133.3
32.58	95333.3	94193.3	96333.3
32.6	95753.3	92866.7	97258.3
32.62	96293.3	93606.7	95491.7
32.64	96326.7	93926.7	95925
32.66	94646.7	93300	96641.7
32.68	96820	94893.3	98633.3
32.7	94926.7	93853.3	96591.7
32.72	95960	94093.3	95283.3
32.74	95046.7	93826.7	97541.7
32.76	96366.7	94513.3	97158.3
32.78	97226.7	92760	97033.3
32.8	96466.7	94333.3	96666.7
32.82	96413.3	93520	97483.3
32.84	95440	94060	96816.7
32.86	95226.7	94393.3	97950
32.88	96460	94306.7	97858.3
32.9	96053.3	94386.7	97808.3
32.92	96200	93953.3	99750
32.94	95713.3	93726.7	99458.3
32.96	94966.7	93300	98316.7
32.98	94506.7	93780	98925
33	95300	94033.3	98825
33.02	94613.3	93700	98533.3
33.04	95026.7	94546.7	96950
33.06	95573.3	93653.3	96916.7
33.08	95553.3	92120	97250
33.1	95886.7	93420	99525
33.12	94400	94433.3	98758.3
33.14	96106.7	93346.7	97183.3
33.16	96106.7	92946.7	97691.7
33.18	96286.7	93180	97291.7
33.2	96640	93446.7	97358.3
33.22	94960	93313.3	98300
33.24	96200	91646.7	98958.3
33.26	96546.7	92266.7	98725
33.28	95626.7	93026.7	97516.7
33.3	95500	92760	98350
33.32	96146.7	92986.7	98266.7
33.34	95700	93400	97941.7
33.36	95900	91646.7	98208.3
33.38	94773.3	93640	98666.7
33.4	96393.3	93673.3	97850
33.42	95000	93580	99008.3
33.44	95473.3	92820	98300
33.46	95673.3	93360	98266.7
33.48	95620	93280	98641.7
33.5	95706.7	93793.3	96908.3
33.52	95680	91486.7	97108.3
33.54	96566.7	94533.3	97466.7
33.56	95486.7	93560	98400
33.58	94060	94073.3	98841.7
33.6	93673.3	92773.3	98525
33.62	94646.7	93086.7	97083.3
33.64	95246.7	92486.7	95625
33.66	94753.3	92906.7	98325
33.68	94833.3	93873.3	96908.3
33.7	94240	92233.3	95225
33.72	94106.7	94113.3	95216.7
33.74	95260	93460	96208.3
33.76	94526.7	92500	97500
33.78	95986.7	92186.7	96925
33.8	95613.3	93000	96741.7
33.82	94566.7	93493.3	96041.7
33.84	94593.3	92746.7	95958.3
33.86	94253.3	93040	96583.3
33.88	93526.7	91820	96200
33.9	94246.7	93153.3	94400
33.92	92986.7	93526.7	95866.7
33.94	93586.7	92806.7	96241.7
33.96	95133.3	93393.3	95375
33.98	94326.7	92320	94408.3
34	93693.3	93660	94133.3
34.02	94620	92686.7	95975
34.04	92853.3	93493.3	96008.3
34.06	93620	93186.7	94291.7
34.08	94846.7	94120	93575
34.1	93300	93760	95750
34.12	93826.7	95180	94175
34.14	93786.7	94573.3	94466.7
34.16	94046.7	93353.3	95166.7
34.18	93326.7	93053.3	94308.3
34.2	94126.7	94966.7	93266.7
34.22	94533.3	94566.7	94475
34.24	93646.7	93660	92041.7
34.26	93280	93166.7	92266.7
34.28	94720	94593.3	93250
34.3	92973.3	95933.3	91933.3
34.32	94726.7	94206.7	93016.7
34.34	93806.7	93966.7	92466.7
34.36	93166.7	94533.3	92500
34.38	94220	94886.7	93016.7
34.4	94100	94480	91575
34.42	93580	95446.7	91983.3
34.44	93300	94846.7	93191.7
34.46	93933.3	95220	92933.3
34.48	94406.7	95873.3	91458.3
34.5	94560	95526.7	92041.7
34.52	94046.7	95240	90591.7
34.54	94980	95786.7	90958.3
34.56	94693.3	95653.3	92308.3
34.58	94960	96120	91041.7
34.6	94466.7	98166.7	92158.3
34.62	93900	97426.7	91883.3
34.64	94900	98473.3	90516.7
34.66	95160	97293.3	91100
34.68	95140	98500	91141.7
34.7	95020	99440	90966.7
34.72	94426.7	100213	91958.3
34.74	94493.3	100660	91633.3
34.76	94786.7	100113	90866.7
34.78	96613.3	101767	90666.7
34.8	95100	102600	90233.3
34.82	94566.7	101393	89941.7
34.84	96720	103513	90566.7
34.86	96066.7	104873	90691.7
34.88	96020	106453	89991.7
34.9	96180	107647	90450
34.92	98153.3	106553	90733.3
34.94	97646.7	107047	89425
34.96	99386.7	108640	89675
34.98	99080	109540	90250
35	99546.7	109913	90108.3
35.02	98886.7	110933	90416.7
35.04	100640	111307	88933.3
35.06	101567	113247	89908.3
35.08	100840	112020	89416.7
35.1	101640	112340	89833.3
35.12	103073	112027	90241.7
35.14	102887	113807	89200
35.16	102780	112707	88316.7
35.18	102527	112927	88941.7
35.2	103553	112067	89008.3
35.22	103373	111913	89291.7
35.24	102913	110613	88125
35.26	103400	111260	89283.3
35.28	102847	109267	89166.7
35.3	102227	109953	89033.3
35.32	101360	109000	90258.3
35.34	101407	110673	87950
35.36	101600	109380	88916.7
35.38	102093	108880	89125
35.4	102160	110533	90516.7
35.42	100993	109687	88958.3
35.44	100327	109273	89500
35.46	100373	109400	90675
35.48	100380	108947	88883.3
35.5	101247	109367	89366.7
35.52	100787	111367	89841.7
35.54	100193	109820	89758.3
35.56	100293	108300	88541.7
35.58	98586.7	109227	88600
35.6	99600	109787	89558.3
35.62	99513.3	109747	89450
35.64	99300	109447	88566.7
35.66	99480	108693	88408.3
35.68	99360	107953	89450
35.7	99786.7	108260	89950
35.72	100027	108160	89075
35.74	99806.7	109887	88025
35.76	100180	109447	88541.7
35.78	99886.7	108487	88066.7
35.8	99866.7	107800	90200
35.82	100707	107233	89816.7
35.84	100080	108813	88975
35.86	99313.3	109280	90558.3
35.88	100360	109613	89125
35.9	99960	108773	89733.3
35.92	99613.3	109187	88875
35.94	100227	110333	89666.7
35.96	100267	110707	88708.3
35.98	100920	110173	89333.3
36	101260	109147	89183.3
36.02	99746.7	110320	89375
36.04	99313.3	110073	89000
36.06	100167	110253	88100
36.08	101400	110293	88533.3
36.1	101180	110873	87541.7
36.12	102067	108807	88000
36.14	101813	109007	88966.7
36.16	102240	109747	88683.3
36.18	102313	110787	88558.3
36.2	101813	109593	89250
36.22	102453	109393	89691.7
36.24	102300	108653	88791.7
36.26	101960	108327	87875
36.28	101047	108947	87125
36.3	100760	108607	87683.3
36.32	100893	109460	87675
36.34	101340	109787	88475
36.36	102140	107967	88708.3
36.38	101007	108787	86783.3
36.4	99933.3	108500	88291.7
36.42	100720	108560	88466.7
36.44	100713	108720	87683.3
36.46	100480	107427	89166.7
36.48	99686.7	107787	89391.7
36.5	100180	107393	89616.7
36.52	100367	108320	88675
36.54	99900	106753	87583.3
36.56	100220	107267	88741.7
36.58	98446.7	107827	87758.3
36.6	99126.7	107553	87191.7
36.62	99820	107100	87291.7
36.64	99700	107233	89450
36.66	99893.3	106740	87883.3
36.68	100367	106813	88366.7
36.7	100513	106380	88616.7
36.72	100033	106073	87883.3
36.74	100380	107893	87716.7
36.76	99993.3	107160	88916.7
36.78	99073.3	107687	88983.3
36.8	98486.7	108380	88891.7
36.82	98600	107733	87608.3
36.84	99846.7	106587	88366.7
36.86	100040	107200	89041.7
36.88	99860	107427	88458.3
36.9	100067	107080	87666.7
36.92	100413	107940	87233.3
36.94	99580	108220	88025
36.96	99286.7	109087	88400
36.98	98433.3	107187	86875
37	98953.3	108093	87141.7
37.02	99720	107967	88450
37.04	99873.3	108167	88825
37.06	100100	108560	87791.7
37.08	99853.3	108700	87775
37.1	100153	108733	88133.3
37.12	99100	108307	89450
37.14	99953.3	109333	89341.7
37.16	100353	109507	88383.3
37.18	100160	109347	87966.7
37.2	100540	108333	87516.7
37.22	100580	108687	88258.3
37.24	99633.3	108547	88400
37.26	99806.7	108940	88950
37.28	99253.3	109047	88158.3
37.3	100313	108760	87391.7
37.32	99873.3	109027	88466.7
37.34	99866.7	108353	87458.3
37.36	101293	108387	87808.3
37.38	100153	108207	87200
37.4	100600	109207	88775
37.42	100247	108907	88058.3
37.44	99753.3	109233	87883.3
37.46	99933.3	110033	87325
37.48	100167	109887	87216.7
37.5	100200	109740	88166.7
37.52	100433	109160	88450
37.54	100987	108867	87308.3
37.56	100653	109453	86558.3
37.58	101467	110313	86350
37.6	99920	108893	87675
37.62	99606.7	109700	87583.3
37.64	100393	110213	88008.3
37.66	100827	109040	88208.3
37.68	101340	109487	88958.3
37.7	100840	109813	89066.7
37.72	100373	109480	87391.7
37.74	99593.3	111173	88516.7
37.76	100720	109447	87433.3
37.78	100827	111653	87250
37.8	100647	110807	88241.7
37.82	101033	111287	87475
37.84	100927	110760	87591.7
37.86	101400	111107	87808.3
37.88	101047	112387	89308.3
37.9	100700	110040	88883.3
37.92	100620	109460	87308.3
37.94	99960	110960	88425
37.96	99326.7	111507	89450
37.98	101280	111207	88025
38	100767	110693	89216.7
38.02	100600	111080	87658.3
38.04	100780	110980	88383.3
38.06	100627	111460	88833.3
38.08	100507	111087	87800
38.1	100520	111513	87391.7
38.12	100800	111540	87133.3
38.14	101793	111447	87275
38.16	101700	112093	88908.3
38.18	101373	111980	87158.3
38.2	100333	111320	87100
38.22	100553	112333	87808.3
38.24	100707	111773	88216.7
38.26	103007	112360	88016.7
38.28	102387	111760	88516.7
38.3	101480	113287	88008.3
38.32	100373	113527	88133.3
38.34	100120	113300	88208.3
38.36	102093	112907	87658.3
38.38	103140	113927	87133.3
38.4	102387	113267	87683.3
38.42	101953	112693	87616.7
38.44	102527	112573	87891.7
38.46	102447	112113	87975
38.48	102353	113247	88033.3
38.5	102813	112460	87633.3
38.52	102620	111967	88233.3
38.54	102913	110833	88500
38.56	104080	111907	88183.3
38.58	102467	111307	87116.7
38.6	102267	111587	88058.3
38.62	102793	110713	87191.7
38.64	102547	110347	87608.3
38.66	101800	109813	88291.7
38.68	100980	109813	88033.3
38.7	100807	109787	88133.3
38.72	101500	109267	87675
38.74	100387	109873	87716.7
38.76	101067	108900	87700
38.78	101467	107040	88316.7
38.8	101113	108047	88083.3
38.82	100740	108387	88216.7
38.84	101127	108120	87366.7
38.86	99440	108227	86291.7
38.88	99133.3	107987	88166.7
38.9	99986.7	108100	87741.7
38.92	99500	108653	86291.7
38.94	100853	107693	86916.7
38.96	100013	107093	88216.7
38.98	99100	107673	88091.7
39	99793.3	109173	89050
39.02	99860	107740	88083.3
39.04	98926.7	106860	85850
39.06	98126.7	107067	87983.3
39.08	98220	106807	88083.3
39.1	99733.3	107740	87083.3
39.12	100153	107173	88591.7
39.14	100660	107700	87625
39.16	99006.7	107080	88116.7
39.18	99446.7	106327	86925
39.2	98433.3	106207	88850
39.22	99040	106447	87525
39.24	99200	107920	87541.7
39.26	99446.7	106480	88033.3
39.28	98480	106000	87050
39.3	98873.3	106393	87866.7
39.32	98420	106207	88616.7
39.34	98520	106860	88700
39.36	99633.3	106320	88375
39.38	97986.7	105360	88700
39.4	98373.3	105287	88325
39.42	98440	105653	87266.7
39.44	97306.7	105373	87591.7
39.46	97246.7	105767	87016.7
39.48	97700	104320	87541.7
39.5	97893.3	103627	87775
39.52	97933.3	103580	87941.7
39.54	96853.3	103567	87975
39.56	96933.3	103847	87825
39.58	97286.7	102673	87883.3
39.6	96613.3	102867	87858.3
39.62	96226.7	102820	87391.7
39.64	96193.3	102580	87750
39.66	96173.3	102860	88600
39.68	96553.3	102100	88750
39.7	95833.3	102367	87916.7
39.72	96040	102293	86358.3
39.74	96600	101760	86316.7
39.76	96113.3	102313	87158.3
39.78	95053.3	101867	88366.7
39.8	95773.3	101293	88383.3
39.82	95813.3	101980	87775
39.84	95420	101907	87341.7
39.86	94946.7	101513	87091.7
39.88	95406.7	101753	87508.3
39.9	95246.7	101133	87050
39.92	95280	101607	86950
39.94	95453.3	101833	86575
39.96	94740	101680	87283.3
39.98	94180	101580	88475
40	94280	100827	87583.3
40.02	94333.3	101747	88000
40.04	96060	101673	87825
40.06	96533.3	101400	86208.3
40.08	94746.7	100447	86983.3
40.1	93966.7	100173	87766.7
40.12	94460	100660	86725
40.14	95020	100327	85141.7
40.16	95406.7	100733	86366.7
40.18	95500	101167	87191.7
40.2	93980	101307	87425
40.22	94106.7	100653	88866.7
40.24	93960	99486.7	89000
40.26	93540	98746.7	88741.7
40.28	94660	98880	87833.3
40.3	95426.7	99766.7	87708.3
40.32	95046.7	100920	87191.7
40.34	94640	100887	87766.7
40.36	94366.7	99733.3	87850
40.38	95013.3	100287	87166.7
40.4	94493.3	100773	87400
40.42	93300	100900	88491.7
40.44	93253.3	100293	87475
40.46	93040	99546.7	86683.3
40.48	93033.3	100320	86208.3
40.5	93880	100707	87008.3
40.52	93553.3	101373	87200
40.54	93773.3	100627	87700
40.56	93666.7	99573.3	88200
40.58	94326.7	100300	87966.7
40.6	94360	100353	88375
40.62	94020	100040	88033.3
40.64	94360	99893.3	87183.3
40.66	93293.3	100787	86966.7
40.68	93226.7	100100	87666.7
40.7	94120	99346.7	88266.7
40.72	94366.7	99273.3	88291.7
40.74	93520	98906.7	86900
40.76	93300	99280	86725
40.78	94013.3	99060	87816.7
40.8	94260	98673.3	87816.7
40.82	94113.3	98773.3	87200
40.84	94133.3	99213.3	87333.3
40.86	94286.7	99986.7	88033.3
40.88	93426.7	99273.3	89266.7
40.9	93440	97653.3	88533.3
40.92	95060	97720	87783.3
40.94	93086.7	97973.3	87925
40.96	93100	98893.3	87150
40.98	93946.7	98713.3	86683.3
41	93880	98426.7	87883.3
41.02	93213.3	99413.3	88183.3
41.04	93660	99320	87191.7
41.06	93353.3	98260	87433.3
41.08	92413.3	97766.7	87441.7
41.1	92040	97493.3	86983.3
41.12	92646.7	97440	87191.7
41.14	92626.7	97586.7	87416.7
41.16	93200	98640	88400
41.18	93313.3	98220	88216.7
41.2	93586.7	98180	87750
41.22	94413.3	97540	87208.3
41.24	93540	97546.7	86650
41.26	93420	97786.7	87033.3
41.28	93766.7	97506.7	88066.7
41.3	93486.7	97213.3	87166.7
41.32	93986.7	97433.3	86791.7
41.34	93540	97206.7	87658.3
41.36	92780	97406.7	87075
41.38	92853.3	97146.7	86650
41.4	92760	97546.7	86191.7
41.42	92373.3	98513.3	87025
41.44	91666.7	98006.7	87375
41.46	92833.3	98420	87033.3
41.48	92786.7	98473.3	86691.7
41.5	93313.3	97006.7	86583.3
41.52	93300	96260	86291.7
41.54	93440	96600	86300
41.56	93153.3	96980	86550
41.58	93306.7	97220	88275
41.6	93180	97060	88000
41.62	92586.7	95986.7	87241.7
41.64	92106.7	96166.7	86283.3
41.66	92086.7	96046.7	86916.7
41.68	92533.3	96206.7	87708.3
41.7	91933.3	95986.7	87700
41.72	91133.3	95960	87408.3
41.74	91680	96126.7	87300
41.76	92166.7	95540	87908.3
41.78	92053.3	96180	87150
41.8	92220	96560	87500
41.82	92860	96206.7	88258.3
41.84	92900	97506.7	87741.7
41.86	91820	97420	87608.3
41.88	91206.7	96433.3	87800
41.9	91933.3	95860	87225
41.92	92126.7	95586.7	87216.7
41.94	92433.3	95526.7	87975
41.96	92093.3	95946.7	88166.7
41.98	91713.3	96593.3	87783.3
42	91413.3	95840	87616.7
42.02	91846.7	96186.7	87766.7
42.04	92080	95760	88116.7
42.06	91680	96126.7	88725
42.08	92260	96780	88366.7
42.1	92313.3	96046.7	87766.7
42.12	93253.3	96000	87650
42.14	91933.3	96706.7	87525
42.16	91373.3	96806.7	86466.7
42.18	92293.3	96120	86091.7
42.2	92493.3	95693.3	87100
42.22	92753.3	95440	88041.7
42.24	93046.7	95846.7	87066.7
42.26	92506.7	96146.7	86791.7
42.28	91906.7	96053.3	87050
42.3	91586.7	95813.3	87525
42.32	91573.3	96080	87591.7
42.34	91453.3	95460	87533.3
42.36	91566.7	95500	87325
42.38	91346.7	95760	87416.7
42.4	91320	95660	87116.7
42.42	92080	95286.7	86825
42.44	91573.3	95940	87491.7
42.46	90953.3	95666.7	87408.3
42.48	90693.3	95540	87141.7
42.5	90933.3	96340	87075
42.52	91480	96126.7	87641.7
42.54	91966.7	96053.3	87100
42.56	91413.3	96466.7	87858.3
42.58	92106.7	95806.7	88283.3
42.6	92660	95913.3	88441.7
42.62	92353.3	96226.7	88591.7
42.64	92693.3	96153.3	88175
42.66	92326.7	96333.3	87266.7
42.68	91813.3	96180	87433.3
42.7	90866.7	96000	87241.7
42.72	91180	95033.3	86508.3
42.74	91700	95653.3	86233.3
42.76	91326.7	96120	87858.3
42.78	91653.3	95966.7	87983.3
42.8	91753.3	96006.7	86833.3
42.82	91346.7	95873.3	87758.3
42.84	91120	96013.3	87366.7
42.86	92026.7	96493.3	87508.3
42.88	92066.7	95880	87791.7
42.9	91560	95346.7	87558.3
42.92	91406.7	94700	88008.3
42.94	91266.7	95213.3	87900
42.96	91133.3	96266.7	87025
42.98	91140	96840	86508.3
43	91673.3	95946.7	86958.3
43.02	91846.7	94860	86633.3
43.04	91713.3	95653.3	86025
43.06	92146.7	95500	86375
43.08	92280	95586.7	86816.7
43.1	92173.3	96393.3	87316.7
43.12	92433.3	96146.7	87816.7
43.14	91920	95566.7	88358.3
43.16	91526.7	95733.3	88075
43.18	91020	95680	87825
43.2	91473.3	95253.3	87575
43.22	91360	94960	86816.7
43.24	91186.7	95113.3	87716.7
43.26	91413.3	96200	89050
43.28	91440	95706.7	87841.7
43.3	91633.3	95386.7	86575
43.32	91413.3	95386.7	87266.7
43.34	91126.7	95140	87533.3
43.36	91133.3	94693.3	86791.7
43.38	90313.3	94400	87291.7
43.4	90813.3	95093.3	87316.7
43.42	91253.3	94826.7	87516.7
43.44	91406.7	94806.7	87500
43.46	91320	95306.7	86783.3
43.48	91073.3	95193.3	86183.3
43.5	90913.3	95186.7	85991.7
43.52	91113.3	95366.7	86725
43.54	91280	95246.7	87350
43.56	92320	95906.7	86983.3
43.58	92093.3	95920	86750
43.6	91680	95433.3	87700
43.62	91560	95333.3	87641.7
43.64	91640	95753.3	87383.3
43.66	91606.7	96553.3	87700
43.68	91693.3	96340	87625
43.7	91153.3	95913.3	86900
43.72	91000	96013.3	86750
43.74	92260	95506.7	87500
43.76	92506.7	95820	87550
43.78	91366.7	95900	87250
43.8	91353.3	95280	87333.3
43.82	91893.3	95720	87733.3
43.84	91526.7	96260	87500
43.86	91353.3	96500	87458.3
43.88	92100	96200	87616.7
43.9	91946.7	95473.3	86891.7
43.92	92080	96226.7	87491.7
43.94	92180	96973.3	87291.7
43.96	91933.3	96786.7	86733.3
43.98	92006.7	96233.3	87275
44	90906.7	95620	87658.3
44.02	90906.7	95666.7	87741.7
44.04	92466.7	95093.3	87700
44.06	92160	95573.3	88233.3
44.08	91726.7	95946.7	88258.3
44.1	92853.3	95640	88283.3
44.12	92473.3	96093.3	87825
44.14	92100	96266.7	87500
44.16	92846.7	95493.3	87941.7
44.18	93233.3	95873.3	87716.7
44.2	92880	96426.7	87258.3
44.22	92153.3	96706.7	87116.7
44.24	90926.7	96666.7	87733.3
44.26	91960	96126.7	87725
44.28	92426.7	96906.7	88375
44.3	91186.7	96706.7	88941.7
44.32	91620	95953.3	87975
44.34	91913.3	96513.3	87583.3
44.36	92066.7	96606.7	88208.3
44.38	92060	95953.3	88558.3
44.4	92206.7	96306.7	89025
44.42	92020	96586.7	89208.3
44.44	91946.7	96206.7	89525
44.46	92173.3	95866.7	89008.3
44.48	92373.3	96133.3	88208.3
44.5	91886.7	96406.7	88491.7
44.52	92286.7	96700	87775
44.54	92733.3	97053.3	86725
44.56	92046.7	95926.7	87650
44.58	92620	95133.3	88158.3
44.6	93013.3	95286.7	87975
44.62	92133.3	95393.3	88050
44.64	91593.3	95460	88625
44.66	91373.3	95460	89400
44.68	92146.7	95133.3	89650
44.7	92726.7	95340	88933.3
44.72	92860	96220	87983.3
44.74	93473.3	96300	87958.3
44.76	93660	96293.3	88133.3
44.78	92460	96640	88683.3
44.8	91806.7	96000	88891.7
44.82	92100	95646.7	88616.7
44.84	92300	95800	88283.3
44.86	92666.7	96033.3	88641.7
44.88	93140	96580	88425
44.9	92820	95833.3	87850
44.92	92380	96106.7	88541.7
44.94	92213.3	96780	88966.7
[truncated: 1,753 more rows]

## Sheet: Fig 3e
Figure 3e
CeO2																						CeO2@HNTs
B.E.(eV)	Raw	Intensity		V	V**	V***	U	U**	U***		V*	U0	U*									B.E.(eV)	Raw	Intensity		V	V**	V***	U	U**	U***		V*	U0	U*
925.3	63891.6	64959.8	63891.6	63907.1	63905.4	63910.3	63926.9	64001.4	64706.8	63891.6	63907.6	63891.9	63935.2									921.9	20761.4	21054.3	20761.4	20765	20763.9	20764.3	20770.3	20798.8	20977.4	20761.4	20765.8	20762	20777.8
925.2	63978.1	64919.4	63829.8	63845.4	63843.7	63848.6	63865.4	63940.9	64664.1	63829.8	63845.9	63830.1	63873.8									921.8	21033.9	21053.6	20751.4	20755.1	20754	20754.4	20760.5	20789.3	20975.8	20751.4	20755.8	20752.1	20768
925.1	64458.1	64879.7	63768.1	63783.7	63782	63787	63803.9	63880.3	64622.1	63768.1	63784.2	63768.4	63812.5									921.7	21122.9	21053.4	20741.4	20745.1	20744	20744.4	20750.5	20779.9	20974.8	20741.4	20745.9	20742.1	20758.2
925	64611.2	64840.8	63706.3	63722	63720.3	63725.4	63742.4	63819.8	64580.8	63706.3	63722.5	63706.6	63751.1									921.6	20920.3	21053.8	20731.5	20735.2	20734	20734.5	20740.7	20770.4	20974.3	20731.5	20735.9	20732.1	20748.4
924.9	64622.3	64802.6	63644.5	63660.3	63658.7	63663.8	63681	63759.4	64540.3	63644.5	63660.8	63644.8	63689.8									921.5	20994.7	21054.8	20721.5	20725.2	20724.1	20724.5	20730.8	20761	20974.4	20721.5	20726	20722.1	20738.6
924.8	64674	64765.3	63582.7	63598.6	63596.9	63602.1	63619.5	63698.9	64500.5	63582.7	63599.2	63583.1	63628.4									921.4	21081.8	21056.5	20711.5	20715.2	20714.1	20714.5	20720.9	20751.5	20975.1	20711.5	20716	20712.1	20728.8
924.7	64510	64728.8	63521	63536.9	63535.3	63540.5	63558.1	63638.4	64461.6	63521	63537.5	63521.3	63567.1									921.3	21374.7	21059	20701.5	20705.3	20704.1	20704.6	20711	20742.1	20976.6	20701.5	20706	20702.2	20719
924.6	64285.1	64693.2	63459.2	63475.2	63473.6	63478.9	63496.6	63578	64423.5	63459.2	63475.8	63459.5	63505.7									921.2	21382.4	21062.2	20691.5	20695.3	20694.2	20694.6	20701.1	20732.7	20978.9	20691.5	20696.1	20692.2	20709.2
924.5	64468.9	64658.6	63397.4	63413.5	63411.9	63417.3	63435.1	63517.6	64386.3	63397.4	63414.1	63397.7	63444.4									921.1	21193.9	21066.3	20681.5	20685.3	20684.2	20684.7	20691.2	20723.3	20982	20681.5	20686.1	20682.2	20699.5
924.4	64220.5	64625	63335.6	63351.8	63350.2	63355.6	63373.7	63457.3	64350.1	63335.6	63352.4	63336	63383.1									921	21089	21071.5	20671.5	20675.4	20674.2	20674.7	20681.3	20714	20986.2	20671.5	20676.2	20672.2	20689.7
924.3	64287.9	64592.4	63273.9	63290.1	63288.5	63294	63312.2	63396.9	64315	63273.9	63290.7	63274.2	63321.8									920.9	20963.2	21077.7	20661.5	20665.4	20664.2	20664.8	20671.4	20704.6	20991.4	20661.5	20666.2	20662.2	20679.9
924.2	64539.1	64561	63212.1	63228.4	63226.8	63232.4	63250.8	63336.6	64280.9	63212.1	63229	63212.4	63260.4									920.8	21227.8	21085.2	20651.6	20655.4	20654.3	20654.8	20661.5	20695.2	20997.9	20651.6	20656.2	20652.3	20670.1
924.1	64311.7	64530.8	63150.3	63166.7	63165.1	63170.8	63189.4	63276.3	64247.9	63150.3	63167.3	63150.7	63199.2									920.7	21226.2	21094.1	20641.6	20645.5	20644.3	20644.8	20651.6	20685.9	21005.7	20641.6	20646.3	20642.3	20660.3
924	64499.1	64501.8	63088.6	63105	63103.4	63109.2	63127.9	63216	64216.2	63088.6	63105.7	63088.9	63137.8									920.6	21057.3	21104.5	20631.6	20635.5	20634.3	20634.9	20641.8	20676.6	21015	20631.6	20636.3	20632.3	20650.6
923.9	64805.1	64474.2	63026.8	63043.3	63041.7	63047.6	63066.5	63155.8	64185.8	63026.8	63044	63027.1	63076.6									920.5	21113	21116.5	20621.6	20625.5	20624.4	20624.9	20631.9	20667.3	21026	20621.6	20626.4	20622.3	20640.8
923.8	64170.2	64448	62965	62981.6	62980.1	62986	63005.1	63095.6	64156.8	62965	62982.3	62965.3	63015.3									920.4	21247	21130.5	20611.6	20615.6	20614.4	20615	20622	20658	21038.8	20611.6	20616.4	20612.4	20631
923.7	64128.6	64423.3	62903.2	62919.9	62918.4	62924.4	62943.7	63035.4	64129.2	62903.2	62920.6	62903.6	62954									920.3	21056.6	21146.6	20601.6	20605.6	20604.4	20605	20612.1	20648.7	21053.8	20601.6	20606.5	20602.4	20621.3
923.6	64174	64400.2	62841.5	62858.2	62856.7	62862.8	62882.2	62975.2	64103.2	62841.5	62858.9	62841.8	62892.7									920.2	21112.5	21165	20591.7	20595.7	20594.5	20595.1	20602.2	20639.4	21071	20591.7	20596.5	20592.4	20611.5
923.5	64359.9	64378.9	62779.7	62796.5	62795	62801.2	62820.8	62915.1	64078.9	62779.7	62797.3	62780	62831.5									920.1	21028.6	21186.1	20581.7	20585.7	20584.5	20585.1	20592.4	20630.2	21090.9	20581.7	20586.5	20582.4	20601.8
923.4	64426.8	64359.3	62717.9	62734.9	62733.3	62739.6	62759.4	62855	64056.4	62717.9	62735.6	62718.3	62770.2									920	21078.1	21210	20571.7	20575.7	20574.5	20575.2	20582.5	20621	21113.6	20571.7	20576.6	20572.4	20592
923.3	64050.5	64341.8	62656.1	62673.2	62671.6	62678	62698	62794.9	64035.8	62656.1	62673.9	62656.5	62709									919.9	21169.7	21237.1	20561.7	20565.8	20564.6	20565.2	20572.6	20611.8	21139.5	20561.7	20566.6	20562.5	20582.3
923.2	64146.5	64326.4	62594.4	62611.5	62609.9	62616.4	62636.7	62734.9	64017.3	62594.4	62612.2	62594.7	62647.7									919.8	21510.8	21267.8	20551.7	20555.8	20554.6	20555.3	20562.7	20602.6	21168.9	20551.7	20556.7	20552.5	20572.6
923.1	64142.9	64313.2	62532.6	62549.8	62548.3	62554.8	62575.3	62674.9	64000.9	62532.6	62550.6	62532.9	62586.5									919.7	21362.8	21302.3	20541.7	20545.8	20544.6	20545.3	20552.9	20593.4	21202.1	20541.7	20546.7	20542.5	20562.8
923	63787.4	64302.5	62470.8	62488.1	62486.6	62493.2	62513.9	62614.9	63987	62470.8	62488.9	62471.2	62525.3									919.6	21407.1	21341.1	20531.8	20535.9	20534.7	20535.4	20543	20584.2	21239.6	20531.8	20536.8	20532.5	20553.1
922.9	64020.9	64294.3	62409.1	62426.4	62424.9	62431.6	62452.5	62555	63975.5	62409.1	62427.2	62409.4	62464.1									919.5	21517.9	21384.5	20521.8	20525.9	20524.7	20525.4	20533.2	20575.1	21281.7	20521.8	20526.8	20522.5	20543.4
922.8	64548.6	64288.9	62347.3	62364.7	62363.2	62370	62391.1	62495.1	63966.9	62347.3	62365.5	62347.6	62402.9									919.4	21458	21432.9	20511.8	20516	20514.7	20515.5	20523.3	20566	21328.7	20511.8	20516.8	20512.6	20533.7
922.7	64202.6	64286.5	62285.5	62303	62301.5	62308.4	62329.8	62435.2	63961.1	62285.5	62303.8	62285.9	62341.7									919.3	21271.5	21486.8	20501.8	20506	20504.8	20505.5	20513.4	20556.9	21381.1	20501.8	20506.9	20502.6	20523.9
922.6	63550.3	64287.3	62223.7	62241.4	62239.9	62246.9	62268.4	62375.4	63958.5	62223.7	62242.2	62224.1	62280.5									919.2	21601.1	21546.4	20491.8	20496	20494.8	20495.6	20503.6	20547.8	21439.3	20491.8	20496.9	20492.6	20514.2
922.5	63449.6	64291.6	62161.9	62179.7	62178.2	62185.3	62207	62315.6	63959.2	62161.9	62180.5	62162.3	62219.3									919.1	21568.3	21612.2	20481.8	20486.1	20484.8	20485.6	20493.7	20538.8	21503.6	20481.8	20487	20482.7	20504.5
922.4	63900	64299.4	62100.2	62118	62116.5	62123.7	62145.7	62255.9	63963.5	62100.2	62118.8	62100.6	62158.2									919	21568	21684.5	20471.8	20476.1	20474.9	20475.7	20483.8	20529.8	21574.5	20471.8	20477	20472.7	20494.8
922.3	64191.5	64311.3	62038.4	62056.3	62054.8	62062.2	62084.3	62196.2	63971.8	62038.4	62057.2	62038.8	62097									918.9	21739.6	21763.7	20461.9	20466.1	20464.9	20465.7	20474	20520.8	21652.1	20461.9	20467.1	20462.7	20485.1
922.2	64292.4	64327.4	61976.6	61994.6	61993.2	62000.6	62023	62136.5	63984.2	61976.6	61995.5	61977	62035.8									918.8	21998.3	21850.1	20451.9	20456.2	20455	20455.8	20464.2	20511.8	21737	20451.9	20457.1	20452.7	20475.4
922.1	64288.5	64348.1	61914.9	61932.9	61931.5	61939	61961.7	62076.9	64001.2	61914.9	61933.8	61915.2	61974.7									918.7	21903.9	21943.9	20441.9	20446.2	20445	20445.8	20454.3	20502.8	21829.2	20441.9	20447.2	20442.7	20465.8
922	64853.8	64373.5	61853.1	61871.3	61869.8	61877.5	61900.3	62017.3	64022.8	61853.1	61872.2	61853.5	61913.6									918.6	22024.9	22045.3	20431.9	20436.3	20435	20435.9	20444.5	20493.9	21928.9	20431.9	20437.2	20432.8	20456.1
921.9	64489.4	64404.2	61791.3	61809.6	61808.1	61815.9	61839	61957.8	64049.6	61791.3	61810.5	61791.7	61852.5									918.5	22317.9	22154.1	20421.9	20426.3	20425.1	20425.9	20434.6	20485	22036.1	20421.9	20427.3	20422.8	20446.4
921.8	63911.5	64440.4	61729.5	61747.9	61746.5	61754.3	61777.7	61898.3	64081.9	61729.5	61748.8	61729.9	61791.4									918.4	22207.7	22270.4	20411.9	20416.3	20415.1	20416	20424.8	20476.1	22150.6	20411.9	20417.3	20412.8	20436.8
921.7	64162.5	64482.5	61667.8	61686.2	61684.8	61692.8	61716.4	61838.8	64120	61667.8	61687.2	61668.2	61730.3									918.3	22283.2	22393.8	20402	20406.4	20405.1	20406	20414.9	20467.3	22272.3	20402	20407.3	20402.8	20427.1
921.6	64302.7	64530.9	61606	61624.6	61623.1	61631.2	61655.1	61779.4	64164.4	61606	61625.5	61606.4	61669.2									918.2	22334.2	22523.5	20392	20396.4	20395.2	20396.1	20405.1	20458.5	22400.2	20392	20397.4	20392.9	20417.4
921.5	64348.2	64586	61544.2	61562.9	61561.5	61569.7	61593.8	61720.1	64215.3	61544.2	61563.8	61544.6	61608.1									918.1	22672.6	22658.9	20382	20386.5	20385.2	20386.2	20395.3	20449.7	22533.8	20382	20387.5	20382.9	20407.8
921.4	64216.6	64648.2	61482.4	61501.2	61499.8	61508.1	61532.5	61660.8	64273.3	61482.4	61502.2	61482.9	61547.1									918	22961.1	22798.3	20372	20376.5	20375.2	20376.2	20385.4	20441	22671.3	20372	20377.5	20372.9	20398.2
921.3	64001.6	64718.1	61420.7	61439.5	61438.1	61446.6	61471.2	61601.6	64338.8	61420.7	61440.5	61421.1	61486									917.9	23113.8	22940.1	20362	20366.5	20365.3	20366.3	20375.6	20432.3	22811.2	20362	20367.5	20362.9	20388.5
921.2	63311.1	64795.8	61358.9	61377.8	61376.5	61385	61410	61542.4	64412.2	61358.9	61378.8	61359.3	61425									917.8	23396.3	23081.8	20352	20356.6	20355.3	20356.3	20365.8	20423.6	22951	20352	20357.6	20353	20378.9
921.1	63393.1	64882.1	61297.1	61316.2	61314.8	61323.5	61348.7	61483.2	64494	61297.1	61317.2	61297.6	61363.9									917.7	23487	23220.5	20342	20346.6	20345.4	20346.4	20356	20415	23087.6	20342	20347.7	20343	20369.3
921	63714.2	64977.1	61235.4	61254.5	61253.1	61262	61287.5	61424.1	64584.5	61235.4	61255.5	61235.8	61302.9									917.6	23416.6	23352.6	20332	20336.7	20335.4	20336.5	20346.1	20406.4	23217.6	20332	20337.7	20333	20359.7
920.9	63747.4	65081.6	61173.6	61192.8	61191.5	61200.4	61226.2	61365.1	64684.3	61173.6	61193.9	61174	61241.9									917.5	23338.4	23473.9	20322.1	20326.7	20325.4	20326.5	20336.3	20397.8	23336.8	20322.1	20327.8	20323	20350.1
920.8	63736	65196	61111.8	61131.2	61129.8	61138.9	61165	61306.2	64794	61111.8	61132.2	61112.2	61181									917.4	23499.9	23580.1	20312.1	20316.8	20315.5	20316.6	20326.5	20389.3	23440.8	20312.1	20317.8	20313	20340.5
920.7	63179.4	65320.6	61050	61069.5	61068.2	61077.4	61103.8	61247.3	64913.8	61050	61070.6	61050.5	61120									917.3	23544.2	23666.9	20302.1	20306.8	20305.5	20306.7	20316.7	20380.8	23525.4	20302.1	20307.8	20303.1	20330.9
920.6	63813.5	65456.1	60988.3	61007.8	61006.5	61015.9	61042.5	61188.4	65044.4	60988.3	61008.9	60988.7	61059									917.2	23511.3	23730.1	20292.1	20296.8	20295.5	20296.7	20306.9	20372.4	23586.4	20292.1	20297.9	20293.1	20321.3
920.5	63476.3	65602.7	60926.5	60946.2	60944.8	60954.4	60981.3	61129.7	65186.1	60926.5	60947.2	60926.9	60998.1									917.1	23633.2	23766.5	20282.1	20286.9	20285.6	20286.8	20297.1	20364	23620.4	20282.1	20288	20283.1	20311.8
920.4	63525.8	65761	60864.7	60884.5	60883.2	60892.8	60920.1	61071	65339.2	60864.7	60885.6	60865.2	60937.2									917	23570.7	23773.9	20272.1	20276.9	20275.6	20276.8	20287.3	20355.6	23625.3	20272.1	20278	20273.2	20302.2
920.3	63957.5	65931.5	60802.9	60822.8	60821.5	60831.3	60858.9	61012.3	65504.6	60802.9	60823.9	60803.4	60876.2									916.9	23902	23751.4	20262.2	20267	20265.7	20266.9	20277.5	20347.3	23600.4	20262.2	20268.1	20263.2	20292.6
920.2	64116.9	66114.4	60741.2	60761.1	60759.9	60769.8	60797.7	60953.8	65682.1	60741.2	60762.3	60741.6	60815.4									916.8	23845.5	23700	20252.2	20257	20255.7	20257	20267.7	20339.1	23546.4	20252.2	20258.1	20253.2	20283.1
920.1	64444.4	66310.2	60679.4	60699.5	60698.2	60708.3	60736.5	60895.3	65872.6	60679.4	60700.7	60679.9	60754.5									916.7	23621.1	23621.7	20242.2	20247	20245.8	20247	20257.9	20330.9	23465.5	20242.2	20248.2	20243.2	20273.6
920	64798.2	66519.2	60617.6	60637.8	60636.6	60646.8	60675.4	60836.9	66076	60617.6	60639	60618.1	60693.6									916.6	23452.6	23519.8	20232.2	20237.1	20235.8	20237.1	20248.1	20322.8	23361	20232.2	20238.2	20233.3	20264
919.9	64402.3	66741.5	60555.8	60576.2	60574.9	60585.3	60614.2	60778.5	66292.8	60555.8	60577.3	60556.3	60632.8									916.5	23449.6	23398.5	20222.2	20227.1	20225.8	20227.2	20238.3	20314.7	23236.9	20222.2	20228.3	20223.3	20254.5
919.8	64566.5	66977.7	60494.1	60514.5	60513.3	60523.8	60553.1	60720.3	66523.2	60494.1	60515.7	60494.6	60571.9									916.4	23186.5	23262.1	20212.2	20217.2	20215.9	20217.3	20228.6	20306.7	23097.8	20212.2	20218.3	20213.3	20245
919.7	65266.7	67227.5	60432.3	60452.8	60451.6	60462.3	60491.9	60662.1	66767.2	60432.3	60454.1	60432.8	60511.1									916.3	22978	23115.1	20202.2	20207.2	20205.9	20207.3	20218.8	20298.7	22947.8	20202.2	20208.4	20203.3	20235.5
919.6	65249.3	67491.3	60370.5	60391.2	60390	60400.9	60430.8	60604	67025	60370.5	60392.4	60371	60450.3									916.2	23036.8	22961.5	20192.3	20197.3	20196	20197.4	20209	20290.9	22791.2	20192.3	20198.4	20193.4	20226.1
919.5	65552	67768.7	60308.8	60329.5	60328.3	60339.4	60369.7	60546	67296.3	60308.8	60330.8	60309.2	60389.5									916.1	23106.4	22804.8	20182.3	20187.3	20186	20187.5	20199.2	20283	22631.4	20182.3	20188.5	20183.4	20216.6
919.4	66082.6	68059.6	60247	60267.8	60266.7	60277.9	60308.6	60488.1	67581	60247	60269.1	60247.5	60328.8									916	22736.2	22648.1	20172.3	20177.4	20176	20177.6	20189.5	20275.3	22471.6	20172.3	20178.5	20173.4	20207.2
919.3	66646.4	68363.9	60185.2	60206.2	60205	60216.4	60247.5	60430.3	67878.9	60185.2	60207.5	60185.7	60268									915.9	22501.8	22493.9	20162.3	20167.4	20166.1	20167.6	20179.7	20267.6	22314.1	20162.3	20168.6	20163.5	20197.7
919.2	66751.2	68680.6	60123.4	60144.5	60143.4	60155	60186.4	60372.6	68189.1	60123.4	60145.9	60123.9	60207.3									915.8	22366.5	22343.7	20152.3	20157.5	20156.1	20157.7	20170	20260	22160.6	20152.3	20158.7	20153.5	20188.3
919.1	66898	69009.3	60061.7	60082.9	60081.8	60093.5	60125.3	60315	68511.2	60061.7	60084.2	60062.2	60146.6									915.7	22270	22199.2	20142.3	20147.5	20146.2	20147.8	20160.2	20252.5	22012.7	20142.3	20148.7	20143.5	20178.9
919	67635.4	69348.7	59999.9	60021.2	60020.1	60032.1	60064.2	60257.5	68843.8	59999.9	60022.6	60000.4	60085.9									915.6	22199.7	22061.2	20132.4	20137.5	20136.2	20137.9	20150.5	20245.1	21871	20132.4	20138.8	20133.5	20169.5
918.9	68165.8	69697.5	59938.1	59959.6	59958.5	59970.6	60003.2	60200.1	69185.7	59938.1	59960.9	59938.6	60025.3									915.5	21860.2	21930.4	20122.4	20127.6	20126.3	20128	20140.7	20237.8	21736.5	20122.4	20128.8	20123.6	20160.1
918.8	68488.8	70054.4	59876.3	59897.9	59896.8	59909.2	59942.2	60142.8	69535.5	59876.3	59899.3	59876.9	59964.6									915.4	21734.5	21807	20112.4	20117.6	20116.3	20118	20131	20230.6	21609.4	20112.4	20118.9	20113.6	20150.7
918.7	69522.7	70416.8	59814.6	59836.3	59835.2	59847.7	59881.1	60085.6	69890.7	59814.6	59837.7	59815.1	59904									915.3	21685.3	21691.3	20102.4	20107.7	20106.3	20108.1	20121.3	20223.4	21489.7	20102.4	20109	20103.6	20141.3
918.6	70498.9	70782.8	59752.8	59774.6	59773.6	59786.3	59820.1	60028.6	70249.3	59752.8	59776.1	59753.3	59843.4									915.2	21440.2	21583.2	20092.4	20097.7	20096.4	20098.2	20111.5	20216.4	21377.5	20092.4	20099	20093.7	20132
918.5	70683.6	71149.1	59691	59713	59711.9	59724.9	59759.1	59971.6	70608	59691	59714.4	59691.6	59782.9									915.1	21142.5	21482.5	20082.4	20087.8	20086.4	20088.3	20101.8	20209.5	21272.7	20082.4	20089.1	20083.7	20122.7
918.4	71724	71512.5	59629.3	59651.3	59650.3	59663.4	59698.1	59914.8	70963.6	59629.3	59652.8	59629.8	59722.3									915	21300	21389.2	20072.5	20077.8	20076.5	20078.4	20092.1	20202.7	21175.1	20072.5	20079.1	20073.7	20113.4
918.3	72688	71869.5	59567.5	59589.7	59588.7	59602	59637.2	59858.2	71312.7	59567.5	59591.2	59568	59661.8									914.9	21154.4	21302.9	20062.5	20067.9	20066.5	20068.5	20082.4	20196	21084.3	20062.5	20069.2	20063.7	20104.1
918.2	73379.8	72215.3	59505.7	59528	59527.1	59540.6	59576.2	59801.6	71650.5	59505.7	59529.5	59506.3	59601.3									914.8	21056.4	21223.2	20052.5	20057.9	20056.6	20058.6	20072.7	20189.5	20999.9	20052.5	20059.2	20053.8	20094.8
918.1	74647.8	72545.9	59443.9	59466.4	59465.4	59479.2	59515.2	59745.2	71972.7	59443.9	59467.9	59444.5	59540.8									914.7	21000.7	21149.9	20042.5	20048	20046.6	20048.7	20063	20183.1	20921.8	20042.5	20049.3	20043.8	20085.5
918	75730.1	72855.7	59382.2	59404.7	59403.8	59417.8	59454.3	59688.9	72274	59382.2	59406.3	59382.7	59480.4									914.6	21174.6	21082.5	20032.5	20038	20036.7	20038.8	20053.3	20176.9	20849.4	20032.5	20039.4	20033.8	20076.3
917.9	76197.7	73139.8	59320.4	59343.1	59342.2	59356.4	59393.4	59632.8	72549.4	59320.4	59344.7	59321	59420									914.5	21077	21020.7	20022.5	20028.1	20026.7	20028.8	20043.7	20170.8	20782.4	20022.5	20029.4	20023.9	20067.1
917.8	76560.3	73393	59258.6	59281.4	59280.6	59295	59332.5	59576.9	72793.8	59258.6	59283	59259.2	59359.6									914.4	20895.2	20964.1	20012.5	20018.1	20016.8	20018.9	20034	20164.9	20720.4	20012.5	20019.5	20013.9	20057.9
917.7	76960.3	73609.9	59196.8	59219.8	59218.9	59233.6	59271.6	59521.1	73001.6	59196.8	59221.4	59197.4	59299.2									914.3	20788.7	20912.2	20002.5	20008.2	20006.8	20009	20024.3	20159.2	20663	20002.5	20009.6	20003.9	20048.7
917.6	77293.6	73785.9	59135.1	59158.2	59157.3	59172.2	59210.7	59465.5	73168.2	59135.1	59159.8	59135.7	59238.9									914.2	20729.6	20864.8	19992.6	19998.2	19996.9	19999.1	20014.6	20153.7	20609.8	19992.6	19999.6	19994	20039.5
917.5	77263.8	73916.3	59073.3	59096.5	59095.7	59110.8	59149.9	59410.1	73289	59073.3	59098.2	59073.9	59178.6									914.1	20858.6	20821.5	19982.6	19988.3	19986.9	19989.2	20005	20148.3	20560.4	19982.6	19989.7	19984	20030.4
917.4	77418.1	73997.6	59011.5	59034.9	59034.1	59049.5	59089.1	59354.8	73360.5	59011.5	59036.6	59012.1	59118.3									914	20733.8	20782	19972.6	19978.3	19977	19979.3	19995.3	20143.2	20514.5	19972.6	19979.8	19974	20021.3
917.3	78338.6	74027.1	58949.8	58973.2	58972.5	58988.1	59028.2	59299.7	73379.9	58949.8	58975	58950.3	59058.1									913.9	20797.3	20745.9	19962.6	19968.4	19967	19969.5	19985.7	20138.4	20471.8	19962.6	19969.8	19964	20012.2
917.2	78412.8	74002.8	58888	58911.6	58910.8	58926.8	58967.4	59244.8	73345.3	58888	58913.3	58888.6	58997.9									913.8	20709.6	20712.9	19952.6	19958.4	19957.1	19959.5	19976.1	20133.7	20432	19952.6	19959.9	19954.1	20003.1
917.1	77206.3	73924.4	58826.2	58850	58849.2	58865.4	58906.7	59190.2	73256.3	58826.2	58851.7	58826.8	58937.8									913.7	20533.5	20682.8	19942.7	19948.5	19947.1	19949.7	19966.5	20129.4	20394.8	19942.7	19950	19944.1	19994.1
917	77191	73792.4	58764.4	58788.3	58787.6	58804.1	58845.9	59135.7	73113.4	58764.4	58790.1	58765.1	58877.6									913.6	20796.2	20655.4	19932.7	19938.5	19937.2	19939.8	19956.8	20125.3	20359.8	19932.7	19940	19934.2	19985.1
916.9	77050.9	73608.5	58702.7	58726.7	58726	58742.8	58785.1	59081.4	72918.4	58702.7	58728.5	58703.3	58817.5									913.5	20721.5	20630.4	19922.7	19928.6	19927.2	19929.9	19947.2	20121.5	20327	19922.7	19930.1	19924.2	19976.1
916.8	76397.3	73375.4	58640.9	58665.1	58664.4	58681.4	58724.4	59027.4	72673.9	58640.9	58666.9	58641.5	58757.5									913.4	20536.7	20607.7	19912.7	19918.7	19917.3	19920	19937.6	20118.1	20296.1	19912.7	19920.2	19914.2	19967.1
916.7	76301.5	73097.1	58579.1	58603.4	58602.8	58620.1	58663.7	58973.6	72383.8	58579.1	58605.3	58579.8	58697.5									913.3	20442.9	20587	19902.7	19908.7	19907.3	19910.1	19928	20115	20266.8	19902.7	19910.2	19904.3	19958.2
916.6	75756.1	72777.7	58517.3	58541.8	58541.2	58558.8	58603	58920.1	72052.3	58517.3	58543.7	58518	58637.5									913.2	20653.4	20568.2	19892.7	19898.8	19897.4	19900.2	19918.5	20112.3	20239	19892.7	19900.3	19894.3	19949.3
916.5	74727.9	72422.4	58455.6	58480.2	58479.6	58497.5	58542.4	58866.8	71684.6	58455.6	58482.1	58456.2	58577.6									913.1	20639.3	20551.2	19882.7	19888.8	19887.4	19890.3	19908.9	20109.9	20212.6	19882.7	19890.4	19884.3	19940.4
916.4	73750.2	72036.2	58393.8	58418.6	58418	58436.2	58481.7	58813.8	71285.6	58393.8	58420.5	58394.5	58517.7									913	20922.3	20536	19872.8	19878.9	19877.5	19880.5	19899.3	20108	20187.4	19872.8	19880.4	19874.4	19931.6
916.3	72844.1	71624.2	58332	58356.9	58356.4	58374.9	58421.1	58761	70860.6	58332	58358.9	58332.7	58457.8									912.9	20917.5	20522.2	19862.8	19868.9	19867.5	19870.6	19889.8	20106.5	20163.3	19862.8	19870.5	19864.4	19922.8
916.2	71717.2	71192.1	58270.2	58295.3	58294.8	58313.6	58360.5	58708.6	70415	58270.2	58297.3	58270.9	58398									912.8	20647.8	20510	19852.8	19859	19857.6	19860.7	19880.2	20105.5	20140.2	19852.8	19860.6	19854.4	19914
916.1	70373.1	70744.4	58208.5	58233.7	58233.2	58252.4	58299.9	58656.4	69953.5	58208.5	58235.7	58209.2	58338.2									912.7	20668.4	20499.3	19842.8	19849	19847.7	19850.9	19870.7	20105.1	20117.9	19842.8	19850.7	19844.5	19905.3
916	69237	70286.3	58146.7	58172.1	58171.6	58191.1	58239.4	58604.6	69481.1	58146.7	58174.1	58147.4	58278.5									912.6	20575.4	20489.9	19832.8	19839.1	19837.7	19841	19861.2	20105.1	20096.5	19832.8	19840.7	19834.5	19896.6
915.9	68601.5	69821.8	58084.9	58110.4	58110.1	58129.9	58178.9	58553.1	69001.9	58084.9	58112.6	58085.6	58218.9									912.5	20603.7	20481.9	19822.8	19829.2	19827.8	19831.1	19851.7	20105.8	20075.7	19822.8	19830.8	19824.5	19888
915.8	68017.4	69354.4	58023.2	58048.8	58048.5	58068.6	58118.4	58501.9	68519.4	58023.2	58051	58023.9	58159.2									912.4	20531.9	20475.2	19812.8	19819.2	19817.8	19821.3	19842.2	20107	20055.7	19812.8	19820.9	19814.6	19879.4
915.7	67269.2	68888.1	57961.4	57987.2	57986.9	58007.4	58057.9	58451.1	68037.5	57961.4	57989.4	57962.1	58099.7									912.3	20292.1	20469.9	19802.9	19809.3	19807.9	19811.4	19832.7	20108.9	20036.2	19802.9	19811	19804.6	19870.8
915.6	66628.4	68425.1	57899.6	57925.6	57925.3	57946.2	57997.4	58400.7	67558.5	57899.6	57927.8	57900.3	58040.2									912.2	20470.4	20465.8	19792.9	19799.3	19797.9	19801.5	19823.3	20111.4	20017.3	19792.9	19801	19794.7	19862.3
915.5	65693	67968.6	57837.8	57864	57863.7	57885	57937	58350.7	67085.4	57837.8	57866.2	57838.6	57980.7									912.1	20433.6	20463	19782.9	19789.4	19788	19791.7	19813.8	20114.7	19998.9	19782.9	19791.1	19784.7	19853.8
915.4	64593.1	67520.2	57776.1	57802.4	57802.1	57823.8	57876.6	58301	66619.9	57776.1	57804.6	57776.8	57921.3									912	20764.2	20461.5	19772.9	19779.4	19778	19781.8	19804.4	20118.8	19981	19772.9	19781.2	19774.8	19845.4
915.3	63973.1	67081.4	57714.3	57740.8	57740.6	57762.6	57816.3	58251.9	66163.6	57714.3	57743.1	57715	57862									911.9	20646.9	20461.3	19762.9	19769.5	19768.1	19772	19795	20123.6	19963.5	19762.9	19771.3	19764.8	19837
915.2	63683	66654.1	57652.5	57679.2	57679	57701.4	57755.9	58203.1	65718.2	57652.5	57681.5	57653.3	57802.7									911.8	20527	20462.5	19752.9	19759.6	19758.2	19762.1	19785.5	20129.3	19946.3	19752.9	19761.3	19754.8	19828.7
915.1	63259.8	66238.9	57590.7	57617.6	57617.4	57640.2	57695.6	58154.9	65284.2	57590.7	57619.9	57591.5	57743.5									911.7	20859.1	20464.9	19743	19749.6	19748.2	19752.3	19776.2	20135.8	19929.6	19743	19751.4	19744.9	19820.5
915	62763.9	65837	57529	57555.9	57555.8	57579.1	57635.4	58107.2	64862.9	57529	57558.3	57529.7	57684.4									911.6	20576.3	20468.7	19733	19739.7	19738.3	19742.5	19766.8	20143.3	19913.2	19733	19741.5	19734.9	19812.3
914.9	62447.7	65448.8	57467.2	57494.3	57494.3	57517.9	57575.1	58059.9	64454.7	57467.2	57496.8	57468	57625.3									911.5	20535.8	20473.9	19723	19729.8	19728.4	19732.6	19757.4	20151.8	19897.2	19723	19731.6	19725	19804.1
914.8	62285	65074.5	57405.4	57432.7	57432.7	57456.8	57514.9	58013.3	64059.7	57405.4	57435.2	57406.2	57566.3									911.4	20504.9	20480.5	19713	19719.8	19718.4	19722.8	19748.1	20161.2	19881.4	19713	19721.7	19715	19796
914.7	61670.2	64714.7	57343.7	57371.1	57371.2	57395.7	57454.8	57967.3	63678.5	57343.7	57373.6	57344.5	57507.4									911.3	20491.8	20488.5	19703	19709.9	19708.5	19713	19738.8	20171.8	19865.9	19703	19711.8	19705.1	19788
914.6	61850.9	64369.2	57281.9	57309.5	57309.6	57334.5	57394.6	57921.8	63310.8	57281.9	57312.1	57282.7	57448.5									911.2	20585.3	20497.9	19693	19699.9	19698.5	19703.1	19729.5	20183.4	19850.7	19693	19701.8	19695.1	19780.1
914.5	62115.2	64038.4	57220.1	57247.9	57248.1	57273.4	57334.5	57877.1	62957	57220.1	57250.5	57220.9	57389.8									911.1	20637.2	20508.9	19683	19690	19688.6	19693.3	19720.2	20196.1	19835.7	19683	19691.9	19685.2	19772.2
914.4	60892.5	63721.9	57158.3	57186.3	57186.5	57212.4	57274.5	57833	62616.7	57158.3	57188.9	57159.2	57331.1									911	20596.9	20521.3	19673	19680.1	19678.7	19683.5	19710.9	20210	19820.9	19673	19682	19675.2	19764.5
914.3	60585.3	63419.6	57096.6	57124.8	57124.9	57151.3	57214.4	57789.8	62289.6	57096.6	57127.4	57097.4	57272.4									910.9	20520.6	20535.3	19663.1	19670.1	19668.7	19673.7	19701.7	20225.1	19806.4	19663.1	19672.1	19665.2	19756.8
914.2	61091.2	63131.3	57034.8	57063.2	57063.4	57090.2	57154.4	57747.2	61975.8	57034.8	57065.8	57035.6	57213.9									910.8	20850.5	20550.8	19653.1	19660.2	19658.8	19663.9	19692.5	20241.5	19792	19653.1	19662.2	19655.3	19749.1
914.1	61573.2	62856.8	56973	57001.6	57001.8	57029.2	57094.5	57705.6	61674.5	56973	57004.3	56973.9	57155.5									910.7	20903	20567.9	19643.1	19650.3	19648.9	19654.1	19683.3	20259.1	19777.9	19643.1	19652.3	19645.3	19741.6
914	61256.9	62595.7	56911.2	56940	56940.3	56968.2	57034.6	57664.9	61385.8	56911.2	56942.7	56912.1	57097.1									910.6	20508.5	20586.6	19633.1	19640.3	19639	19644.3	19674.1	20278	19764	19633.1	19642.3	19635.4	19734.2
913.9	60695.3	62347.8	56849.5	56878.4	56878.8	56907.1	56974.8	57625.1	61109	56849.5	56881.2	56850.3	57038.9									910.5	20432	20606.9	19623.1	19630.4	19629	19634.5	19664.9	20298.3	19750.2	19623.1	19632.4	19625.5	19726.8
913.8	60120.6	62112.6	56787.7	56816.8	56817.2	56846.1	56914.9	57586.3	60843.8	56787.7	56819.6	56788.6	56980.8									910.4	20636.2	20628.9	19613.2	19620.5	19619.1	19624.7	19655.8	20319.9	19736.5	19613.2	19622.5	19615.5	19719.6
913.7	60353.3	61889.9	56725.9	56755.2	56755.7	56785.2	56855.2	57548.7	60589.7	56725.9	56758.1	56726.8	56922.7									910.3	20368.3	20652.5	19603.2	19610.5	19609.2	19614.9	19646.7	20342.8	19723	19603.2	19612.6	19605.5	19712.5
913.6	59935.5	61679.1	56664.2	56693.6	56694.2	56724.2	56795.5	57512.2	60346.3	56664.2	56696.6	56665.1	56864.8									910.2	20424.5	20677.8	19593.2	19600.6	19599.2	19605.1	19637.6	20367.1	19709.7	19593.2	19602.7	19595.6	19705.5
913.5	59524.3	61480.1	56602.4	56632.1	56632.6	56663.2	56735.8	57477	60113.1	56602.4	56635	56603.3	56806.9									910.1	20854.5	20704.7	19583.2	19590.7	19589.3	19595.4	19628.6	20392.7	19696.5	19583.2	19592.8	19585.7	19698.6
913.4	59953.4	61292.4	56540.6	56570.5	56571.1	56602.3	56676.2	57443.1	59889.8	56540.6	56573.5	56541.5	56749.2									910	20697.4	20733.2	19573.2	19580.7	19579.4	19585.6	19619.6	20419.7	19683.5	19573.2	19582.9	19575.7	19691.8
913.3	60081.3	61115.6	56478.8	56508.9	56509.6	56541.4	56616.6	57410.8	59675.6	56478.8	56511.9	56479.8	56691.7									909.9	20896.5	20763.3	19563.2	19570.8	19569.4	19575.8	19610.6	20447.9	19670.5	19563.2	19573	19565.8	19685.2
913.2	59978.8	60949.4	56417.1	56447.3	56448.1	56480.5	56557.1	57379.9	59470.3	56417.1	56450.4	56418	56634.2									909.8	20812.6	20794.9	19553.2	19560.9	19559.5	19566.1	19601.7	20477.4	19657.7	19553.2	19563.1	19555.8	19678.7
913.1	60085.7	60793.4	56355.3	56385.8	56386.5	56419.6	56497.7	57350.8	59273.3	56355.3	56388.9	56356.3	56576.9									909.7	20488.8	20828	19543.2	19551	19549.6	19556.3	19592.8	20508	19645	19543.2	19553.2	19545.9	19672.4
913	60057.3	60647.4	56293.5	56324.2	56325	56358.8	56438.3	57323.4	59084.3	56293.5	56327.4	56294.5	56519.7									909.6	20514.3	20862.6	19533.3	19541	19539.7	19546.6	19583.9	20539.7	19632.3	19533.3	19543.3	19536	19666.2
912.9	60148.2	60511.1	56231.7	56262.6	56263.5	56297.9	56378.9	57297.9	58902.8	56231.7	56265.8	56232.7	56462.6									909.5	20679.3	20898.4	19523.3	19531.1	19529.7	19536.9	19575	20572.4	19619.8	19523.3	19533.4	19526	19660.3
912.8	59656.3	60384	56170	56201.1	56202	56237.1	56319.7	57274.6	58728.3	56170	56204.3	56171	56405.8									909.4	20697.4	20935.4	19513.3	19521.2	19519.8	19527.1	19566.2	20606	19607.4	19513.3	19523.5	19516.1	19654.5
912.7	59394.3	60266.1	56108.2	56139.5	56140.5	56176.3	56260.4	57253.4	58560.4	56108.2	56142.8	56109.2	56349									909.3	20899.6	20973.4	19503.3	19511.2	19509.9	19517.4	19557.5	20640.2	19595.1	19503.3	19513.6	19506.1	19648.9
912.6	59815.5	60157	56046.4	56077.9	56079	56115.5	56201.3	57234.7	58398.7	56046.4	56081.3	56047.5	56292.4									909.2	21128.5	21012.2	19493.3	19501.3	19500	19507.7	19548.8	20674.9	19582.8	19493.3	19503.7	19496.2	19643.5
912.5	60002.2	60056.7	55984.6	56016.4	56017.5	56054.8	56142.2	57218.5	58242.9	55984.6	56019.8	55985.7	56236									909.1	21178.8	21051.7	19483.3	19491.4	19490.1	19498	19540.1	20709.9	19570.7	19483.3	19493.8	19486.3	19638.3
912.4	60053.1	59964.8	55922.9	55954.8	55956	55994	56083.2	57205.1	58092.6	55922.9	55958.3	55923.9	56179.8									909	21298.9	21091.5	19473.4	19481.5	19480.1	19488.3	19531.5	20744.8	19558.6	19473.4	19483.9	19476.3	19633.4
912.3	60050.5	59881.3	55861.1	55893.2	55894.5	55933.3	56024.3	57194.6	57947.3	55861.1	55896.8	55862.2	56123.7									908.9	21152.9	21131.3	19463.4	19471.5	19470.2	19478.6	19522.9	20779.3	19546.6	19463.4	19474	19466.4	19628.8
912.2	60173.9	59806	55799.3	55831.7	55833	55872.6	55965.4	57187.3	57806.9	55799.3	55835.3	55800.4	56067.8									908.8	21100.8	21171	19453.4	19461.6	19460.3	19468.9	19514.4	20813.3	19534.6	19453.4	19464.1	19456.5	19624.4
912.1	60461.2	59738.8	55737.6	55770.2	55771.6	55812	55906.7	57183.4	57670.9	55737.6	55773.8	55738.7	56012.2									908.7	21254.7	21209.9	19443.4	19451.7	19450.4	19459.2	19505.9	20846.1	19522.8	19443.4	19454.2	19446.6	19620.3
912	60380.2	59679.8	55675.8	55708.6	55710.1	55751.3	55848	57183	57539.1	55675.8	55712.3	55676.9	55956.7									908.6	20974.7	21247.9	19433.4	19441.8	19440.5	19449.6	19497.5	20877.4	19511	19433.4	19444.3	19436.6	19616.6
911.9	59765.7	59628.8	55614	55647.1	55648.6	55690.7	55789.4	57186.5	57411.2	55614	55650.8	55615.2	55901.4									908.5	20986.1	21284.4	19423.4	19431.9	19430.6	19439.9	19489.2	20906.8	19499.2	19423.4	19434.4	19426.7	19613.2
911.8	59745.5	59585.9	55552.2	55585.5	55587.1	55630.1	55730.8	57194.1	57286.9	55552.2	55589.3	55553.4	55846.4									908.4	21091.2	21319.1	19413.5	19421.9	19420.7	19430.3	19480.9	20933.8	19487.5	19413.5	19424.5	19416.8	19610.2
911.7	59499.2	59551.1	55490.5	55524	55525.7	55569.6	55672.4	57206	57166	55490.5	55527.8	55491.7	55791.6									908.3	21073.1	21351.4	19403.5	19412	19410.7	19420.7	19472.6	20958	19475.9	19403.5	19414.7	19406.9	19607.7
911.6	59775.1	59524.4	55428.7	55462.4	55464.2	55509.1	55614.1	57222.5	57048.2	55428.7	55466.3	55429.9	55737.1									908.2	21204.6	21381	19393.5	19402.1	19400.8	19411	19464.5	20978.8	19464.3	19393.5	19404.8	19397	19605.6
911.5	59718.7	59505.9	55366.9	55400.9	55402.8	55448.6	55555.8	57243.9	56933.4	55366.9	55404.8	55368.1	55682.8									908.1	21292.7	21407.4	19383.5	19392.2	19390.9	19401.4	19456.4	20995.7	19452.8	19383.5	19394.9	19387	19604
911.4	60330.1	59495.7	55305.1	55339.4	55341.3	55388.1	55497.7	57270.5	56821.3	55305.1	55343.4	55306.4	55628.8									908	21388.4	21430.2	19373.5	19382.3	19381	19391.8	19448.4	21008.5	19441.3	19373.5	19385	19377.1	19602.9
911.3	60458.3	59494	55243.4	55277.8	55279.8	55327.6	55439.7	57302.6	56711.7	55243.4	55281.9	55244.6	55575.1									907.9	21923.3	21449.2	19363.5	19372.4	19371.1	19382.3	19440.5	21016.6	19429.9	19363.5	19375.1	19367.2	19602.5
911.2	60103	59500.8	55181.6	55216.3	55218.4	55267.2	55381.8	57340.4	56604.5	55181.6	55220.4	55182.9	55521.7									907.8	21543.4	21464	19353.5	19362.4	19361.2	19372.7	19432.6	21019.7	19418.5	19353.5	19365.2	19357.3	19602.6
911.1	60037.1	59516.3	55119.8	55154.8	55156.9	55206.9	55323.9	57384.2	56499.5	55119.8	55159	55121.1	55468.6									907.7	21365.5	21474.5	19343.6	19352.5	19351.3	19363.1	19424.9	21017.7	19407.2	19343.6	19355.3	19347.4	19603.5
911	60561.4	59540.7	55058.1	55093.2	55095.5	55146.5	55266.2	57434.3	56396.5	55058.1	55097.5	55059.4	55415.8									907.6	21492.4	21480.7	19333.6	19342.6	19341.4	19353.6	19417.2	21010.4	19395.8	19333.6	19345.5	19337.5	19605.1
910.9	60667.1	59574.2	54996.3	55031.7	55034.1	55086.2	55208.7	57491.1	56295.5	54996.3	55036.1	54997.6	55363.4									907.5	21570	21482.4	19323.6	19332.7	19331.5	19344.1	19409.7	20997.8	19384.6	19323.6	19335.6	19327.6	19607.6
910.8	60436.9	59616.9	54934.5	54970.2	54972.7	55026	55151.2	57554.8	56196.2	54934.5	54974.6	54935.9	55311.3									907.4	21445.9	21479.9	19313.6	19322.8	19321.6	19334.5	19402.2	20979.8	19373.4	19313.6	19325.7	19317.7	19610.9
910.7	60519	59669	54872.7	54908.7	54911.2	54965.8	55093.9	57625.6	56098.7	54872.7	54913.2	54874.1	55259.6									907.3	21426.1	21473.3	19303.6	19312.9	19311.7	19325.1	19394.9	20956.7	19362.2	19303.6	19315.8	19307.8	19615.2
910.6	61096.6	59730.8	54810.9	54847.2	54849.8	54905.6	55036.8	57703.9	56002.7	54810.9	54851.7	54812.4	55208.4									907.2	21346.2	21463	19293.6	19303	19301.8	19315.6	19387.7	20928.6	19351	19293.6	19306	19297.9	19620.6
910.5	61155.6	59802.2	54749.2	54785.7	54788.4	54845.4	54979.7	57789.9	55908.2	54749.2	54790.3	54750.6	55157.5									907.1	21336.3	21449.5	19283.7	19293.1	19291.9	19306.1	19380.6	20895.9	19339.9	19283.7	19296.1	19288	19627
910.4	60948.7	59883.7	54687.4	54724.2	54727	54785.3	54922.9	57883.7	55815.1	54687.4	54728.8	54688.9	55107.1									907	21425.5	21433.1	19273.7	19283.2	19282	19296.7	19373.7	20859	19328.8	19273.7	19286.2	19278.1	19634.7
910.3	60944.9	59975.3	54625.6	54662.7	54665.6	54725.3	54866.2	57985.8	55723.2	54625.6	54667.4	54627.1	55057.2									906.9	21403	21414.4	19263.7	19273.2	19272.1	19287.3	19366.8	20818.2	19317.8	19263.7	19276.4	19268.2	19643.7
910.2	60767.8	60077.1	54563.9	54601.2	54604.2	54665.2	54809.6	58096.1	55632.6	54563.9	54606	54565.4	55007.7									906.8	21489.4	21393.9	19253.7	19263.3	19262.2	19277.9	19360.2	20774.1	19306.8	19253.7	19266.5	19258.3	19654.1
910.1	61026	60189.3	54502.1	54539.7	54542.8	54605.3	54753.2	58214.8	55543.2	54502.1	54544.5	54503.6	54958.8									906.7	21596.2	21372.3	19243.7	19253.4	19252.3	19268.5	19353.7	20727.1	19295.8	19243.7	19256.6	19248.5	19666
910	61198.2	60311.7	54440.3	54478.2	54481.4	54545.4	54697	58342	55454.8	54440.3	54483.1	54441.9	54910.5									906.6	21606.9	21350.1	19233.7	19243.5	19242.5	19259.2	19347.4	20677.7	19284.8	19233.7	19246.8	19238.6	19679.5
909.9	61448.8	60444.6	54378.5	54416.7	54420	54485.5	54641	58477.7	55367.4	54378.5	54421.7	54380.1	54862.8									906.5	21828	21327.9	19223.7	19233.6	19232.6	19249.8	19341.2	20626.4	19273.9	19223.7	19236.9	19228.7	19694.6
909.8	61797.6	60587.9	54316.8	54355.2	54358.7	54425.7	54585.2	58622	55281.1	54316.8	54360.3	54318.4	54815.7									906.4	21477.3	21306.3	19213.8	19223.7	19222.7	19240.5	19335.3	20573.6	19263	19213.8	19227.1	19218.8	19711.6
909.7	61740.4	60741.4	54255	54293.7	54297.3	54365.9	54529.6	58774.5	55195.6	54255	54298.9	54256.6	54769.2									906.3	21401.9	21285.8	19203.8	19213.8	19212.8	19231.3	19329.5	20519.8	19252.1	19203.8	19217.2	19209	19730.5
909.6	61930	60904.9	54193.2	54232.2	54235.9	54306.2	54474.2	58935.3	55111	54193.2	54237.5	54194.9	54723.5									906.2	21327.1	21267	19193.8	19203.9	19202.9	19222	19324	20465.2	19241.2	19193.8	19207.3	19199.1	19751.5
909.5	62341.8	61078	54131.4	54170.7	54174.6	54246.6	54419	59103.8	55027.2	54131.4	54176.1	54133.1	54678.5									906.1	21271.4	21250.2	19183.8	19194	19193	19212.8	19318.7	20410.3	19230.4	19183.8	19197.5	19189.3	19774.5
909.4	61771.7	61260.3	54069.7	54109.3	54113.2	54187	54364	59279.6	54944.2	54069.7	54114.7	54071.4	54634.4									906	21216	21235.9	19173.8	19184.1	19183.2	19203.6	19313.7	20355.4	19219.6	19173.8	19187.7	19179.4	19799.8
909.3	61548.9	61451.4	54007.9	54047.8	54051.9	54127.5	54309.3	59462.2	54861.9	54007.9	54053.3	54009.6	54591.1									905.9	21022.5	21224.5	19163.8	19174.2	19173.3	19194.5	19309	20300.8	19208.8	19163.8	19177.8	19169.6	19827.3
909.2	61734.1	61650.2	53946.1	53986.3	53990.5	54068	54254.9	59650.5	54780.4	53946.1	53991.9	53947.9	54548.7									905.8	21107.4	21216.4	19153.8	19164.3	19163.4	19185.3	19304.5	20246.5	19198	19153.8	19168	19159.7	19857.3
909.1	62119.6	61855.9	53884.4	53924.8	53929.2	54008.6	54200.7	59843.8	54699.5	53884.4	53930.5	53886.2	54507.4									905.7	21147.5	21211.7	19143.9	19154.5	19153.5	19176.3	19300.4	20193	19187.3	19143.9	19158.1	19149.9	19889.7
909	62806.9	62067.2	53822.6	53863.4	53867.9	53949.3	54146.8	60040.5	54619.3	53822.6	53869.2	53824.4	54467.2									905.6	21194.1	21210.9	19133.9	19144.6	19143.7	19167.2	19296.6	20140.3	19176.5	19133.9	19148.3	19140.1	19924.7
908.9	62988.7	62282.8	53760.8	53801.9	53806.5	53890.1	54093.2	60239.3	54539.7	53760.8	53807.8	53762.7	54428.1									905.5	21361.1	21214.1	19123.9	19134.7	19133.8	19158.2	19293.1	20088.7	19165.8	19123.9	19138.4	19130.2	19962.2
908.8	63133	62501	53699	53740.5	53745.2	53830.9	54039.9	60438.5	54460.7	53699	53746.4	53700.9	54390.2									905.4	21061.2	21221.4	19113.9	19124.8	19123.9	19149.3	19290.1	20038.1	19155.1	19113.9	19128.6	19120.4	20002.4
908.7	63231.7	62719.6	53637.3	53679	53683.9	53771.8	53986.9	60635.8	54382.2	53637.3	53685.1	53639.2	54353.8									905.3	21115.4	21233	19103.9	19114.9	19114.1	19140.4	19287.5	19988.6	19144.5	19103.9	19118.8	19110.6	20045.1
908.6	63169.2	62936.7	53575.5	53617.6	53622.6	53712.8	53934.3	60829	54304.2	53575.5	53623.7	53577.5	54318.8									905.2	21534.2	21249	19093.9	19105	19104.2	19131.5	19285.3	19940.4	19133.8	19093.9	19108.9	19100.8	20090.5
908.5	63703.9	63149.4	53513.7	53556.1	53561.3	53653.9	53882	61015.3	54226.8	53513.7	53562.4	53515.7	54285.5									905.1	21573.5	21269.5	19084	19095.1	19094.3	19122.8	19283.7	19893.5	19123.2	19084	19099.1	19091	20138.4
908.4	64036.3	63355.2	53451.9	53494.7	53500	53595.1	53830.2	61191.9	54149.9	53451.9	53501.1	53454	54253.9									905	21658.8	21294.2	19074	19085.2	19084.5	19114	19282.7	19847.9	19112.5	19074	19089.2	19081.2	20188.6
908.3	63825.6	63551.2	53390.2	53433.3	53438.8	53536.3	53778.7	61355.9	54073.4	53390.2	53439.7	53392.3	54224.2									904.9	21479.5	21323.2	19064	19075.4	19074.6	19105.3	19282.2	19803.7	19101.9	19064	19079.4	19071.5	20241.1
908.2	63616.2	63734.1	53328.4	53371.8	53377.5	53477.7	53727.6	61503.7	53997.4	53328.4	53378.4	53330.5	54196.7									904.8	21479.3	21356.4	19054	19065.5	19064.8	19096.7	19282.5	19760.7	19091.3	19054	19069.6	19061.7	20295.6
908.1	63415.9	63901.1	53266.6	53310.4	53316.2	53419.2	53677	61632.2	53921.9	53266.6	53317.1	53268.8	54171.4									904.7	21742.6	21393.4	19044	19055.6	19054.9	19088.2	19283.4	19719.2	19080.7	19044	19059.8	19051.9	20351.8
908	63850.2	64048.9	53204.8	53249	53255	53360.7	53626.8	61738.1	53846.7	53204.8	53255.8	53207.1	54148.6									904.6	21600	21434	19034	19045.7	19045.1	19079.7	19285.2	19679	19070.2	19034	19050	19042.2	20409.2
907.9	64633.4	64174.9	53143.1	53187.6	53193.7	53302.4	53577.2	61818.3	53771.9	53143.1	53194.4	53145.3	54128.7									904.5	21624.7	21477.6	19024	19035.8	19035.2	19071.3	19288	19640.1	19059.6	19024	19040.1	19032.5	20467.3
907.8	64597.6	64276.6	53081.3	53126.1	53132.5	53244.2	53528	61870.2	53697.6	53081.3	53133.1	53083.6	54111.7									904.4	21655.9	21523.8	19014.1	19026	19025.4	19063	19291.7	19602.5	19049.1	19014.1	19030.3	19022.7	20525.6
907.7	64555.7	64351.9	53019.5	53064.7	53071.2	53186.1	53479.5	61891.3	53623.6	53019.5	53071.8	53021.9	54098.1									904.3	21532.7	21571.9	19004.1	19016.1	19015.5	19054.8	19296.6	19566.1	19038.5	19004.1	19020.5	19013	20583.3
907.6	63779.4	64399.6	52957.8	53003.3	53010	53128.2	53431.5	61880	53549.9	52957.8	53010.6	52960.2	54088.1									904.2	21259.2	21621.2	18994.1	19006.2	19005.7	19046.6	19302.9	19531	19028	18994.1	19010.7	19003.3	20639.4
907.5	63647.7	64418.8	52896	52941.9	52948.8	53070.3	53384.1	61835.2	53476.6	52896	52949.3	52898.4	54082									904.1	21481.3	21670.9	18984.1	18996.3	18995.9	19038.6	19310.6	19497.2	19017.5	18984.1	19000.9	18993.6	20693.1
907.4	64303.2	64409.6	52834.2	52880.5	52887.6	53012.6	53337.4	61756.5	53403.6	52834.2	52888	52836.7	54080.3									904	21781.8	21720	18974.1	18986.5	18986	19030.7	19320	19464.5	19007	18974.1	18991.1	18984	20743.2
907.3	64768.1	64372.8	52772.4	52819.1	52826.4	52955.1	53291.4	61644.2	53330.9	52772.4	52826.7	52775	54083.4									903.9	21838.7	21767.5	18964.1	18976.6	18976.2	19022.9	19331.3	19432.9	18996.6	18964.1	18981.3	18974.3	20788.6
907.2	64335.3	64309.9	52710.7	52757.7	52765.2	52897.7	53246.1	61499.5	53258.6	52710.7	52765.5	52713.3	54091.6									903.8	21777.5	21812.7	18954.2	18966.7	18966.4	19015.2	19344.8	19402.4	18986.1	18954.2	18971.5	18964.7	20828.1
907.1	63939	64223.2	52648.9	52696.4	52704.1	52840.5	53201.6	61324.1	53186.5	52648.9	52704.2	52651.6	54105.5									903.7	22025.4	21854.4	18944.2	18956.9	18956.6	19007.7	19360.7	19373	18975.6	18944.2	18961.7	18955	20860.5
907	63487.4	64115.6	52587.1	52635	52642.9	52783.4	53158	61120.3	53114.7	52587.1	52643	52589.9	54125.5									903.6	21899.9	21892	18934.2	18947	18946.8	19000.3	19379.5	19344.5	18965.2	18934.2	18951.9	18945.4	20884.8
906.9	62995.7	63990.4	52525.3	52573.6	52581.8	52726.5	53115.2	60890.9	53043.2	52525.3	52581.7	52528.1	54152.1									903.5	21837.5	21924.8	18924.2	18937.2	18937	18993.1	19401.4	19317.1	18954.8	18924.2	18942.1	18935.9	20900
906.8	63217.7	63851.1	52463.6	52512.2	52520.6	52669.8	53073.4	60638.8	52972	52463.6	52520.5	52466.4	54185.9									903.4	21801.9	21952.6	18914.2	18927.3	18927.1	18986.1	19426.9	19290.5	18944.3	18914.2	18932.3	18926.3	20905.4
906.7	62821.7	63701.7	52401.8	52450.9	52459.5	52613.3	53032.6	60367.5	52901	52401.8	52459.3	52404.7	54227.4									903.3	21823.5	21975.4	18904.2	18917.4	18917.3	18979.2	19456.4	19264.9	18933.9	18904.2	18922.6	18916.8	20900.7
906.6	62697.2	63546.1	52340	52389.5	52398.3	52557	52992.9	60080	52830.2	52340	52398	52343	54277.2									903.2	21788.8	21993.4	18894.2	18907.6	18907.5	18972.6	19490.5	19240.1	18923.5	18894.2	18912.8	18907.2	20885.5
906.5	62862.2	63388.2	52278.2	52328.2	52337.2	52500.9	52954.4	59779.9	52759.7	52278.2	52336.8	52281.3	54335.9									903.1	21653	22007.3	18884.3	18897.7	18897.7	18966.2	19529.7	19216.1	18913.1	18884.3	18903	18897.8	20860.1
906.4	62767.1	63231.9	52216.5	52266.8	52276.1	52445	52917.1	59470	52689.4	52216.5	52275.6	52219.6	54404									903	21598.4	22018.2	18874.3	18887.9	18887.9	18960.1	19574.5	19192.8	18902.7	18874.3	18893.2	18888.3	20824.9
906.3	62623.3	63080.5	52154.7	52205.5	52215.1	52389.4	52881.1	59153.2	52619.4	52154.7	52214.4	52157.9	54482.3									902.9	21803.2	22027.2	18864.3	18878	18878.1	18954.2	19625.6	19170.3	18892.3	18864.3	18883.5	18878.9	20780.6
906.2	62802	62937.7	52092.9	52144.1	52154	52334	52846.6	58832.4	52549.5	52092.9	52153.3	52096.2	54571.1									902.8	22252.8	22036	18854.3	18868.2	18868.3	18948.6	19683.5	19148.5	18882	18854.3	18873.7	18869.5	20728.2
906.1	62677.2	62806.2	52031.2	52082.8	52092.9	52278.9	52813.6	58509.6	52479.9	52031.2	52092.1	52034.5	54671.2									902.7	22071.3	22046.3	18844.3	18858.3	18858.6	18943.3	19748.9	19127.2	18871.6	18844.3	18864	18860.1	20668.8
906	62477.3	62688.9	51969.4	52021.5	52031.9	52224.1	52782.2	58187.3	52410.4	51969.4	52030.9	51972.8	54783									902.6	21901.6	22059.7	18834.3	18848.5	18848.8	18938.4	19822.4	19106.7	18861.2	18834.3	18854.2	18850.8	20603.4
905.9	62407.2	62588.3	51907.6	51960.2	51970.8	52169.5	52752.6	57867	52341.2	51907.6	51969.8	51911.2	54907									902.5	22162.5	22078.1	18824.3	18838.6	18839	18933.9	19904.5	19086.6	18850.9	18824.3	18844.4	18841.6	20533.3
905.8	62695.7	62506.4	51845.8	51898.8	51909.8	52115.3	52724.9	57550.2	52272.1	51845.8	51908.6	51849.5	55043.9									902.4	22419	22103.1	18814.4	18828.8	18829.2	18929.8	19995.7	19067.1	18840.5	18814.4	18834.7	18832.3	20459.7
905.7	63303.5	62444.9	51784.1	51837.5	51848.8	52061.3	52699.3	57238.3	52203.2	51784.1	51847.5	51787.8	55193.7									902.3	22341.9	22136.3	18804.4	18819	18819.5	18926.2	20096.6	19048.2	18830.2	18804.4	18825	18823.2	20383.6
905.6	62462.7	62405.6	51722.3	51776.2	51787.8	52007.8	52676	56932.2	52134.5	51722.3	51786.3	51726.1	55357									902.2	22312.8	22179	18794.4	18809.1	18809.7	18923.2	20207.3	19029.7	18819.9	18794.4	18815.2	18814.1	20306
905.5	62342.3	62389.3	51660.5	51714.9	51726.8	51954.6	52655.1	56632.9	52066	51660.5	51725.2	51664.4	55533.6									902.1	22444.5	22232.2	18784.4	18799.3	18800	18920.8	20328.2	19011.6	18809.5	18784.4	18805.5	18805	20227.7
905.4	62948.7	62397.2	51598.8	51653.7	51665.8	51901.8	52636.8	56340.9	51997.6	51598.8	51664.1	51602.8	55723.8									902	22677.1	22296.5	18774.4	18789.5	18790.2	18919	20458.7	18994	18799.2	18774.4	18795.8	18796	20149.6
905.3	62686.9	62429.6	51537	51592.4	51604.9	51849.4	52621.5	56056.5	51929.3	51537	51603	51541.1	55927.3									901.9	22483.3	22372.2	18764.4	18779.6	18780.5	18917.9	20598.7	18976.7	18788.9	18764.4	18786	18787.1	20072.2
905.2	62562.7	62486.7	51475.2	51531.1	51543.9	51797.4	52609.3	55780.4	51861.3	51475.2	51541.9	51479.4	56143.5									901.8	22568.2	22458.9	18754.5	18769.8	18770.7	18917.8	20747.1	18959.9	18778.6	18754.5	18776.3	18778.3	19996.1
905.1	63171.8	62568.4	51413.4	51469.8	51483	51746	52600.7	55512.6	51793.4	51413.4	51480.8	51417.8	56371.8									901.7	22664.9	22555.4	18744.5	18760	18761	18918.5	20902.2	18943.3	18768.3	18744.5	18766.6	18769.6	19921.6
905	63366.8	62673.9	51351.7	51408.6	51422.1	51695	52595.8	55253.3	51725.6	51351.7	51419.8	51356.2	56610.8									901.6	22779.3	22659.9	18734.5	18750.2	18751.2	18920.4	21061.9	18927.1	18758	18734.5	18756.9	18760.9	19849.1
904.9	62887.2	62802.1	51289.9	51347.3	51361.2	51644.5	52595.3	55002.6	51658	51289.9	51358.7	51294.5	56859.1									901.5	23222.8	22769.2	18724.5	18740.3	18741.5	18923.4	21222.5	18911.2	18747.7	18724.5	18747.2	18752.4	19778.9
904.8	63315.7	62951.5	51228.1	51286.1	51300.3	51594.6	52599.6	54760.3	51590.4	51228.1	51297.7	51232.9	57114.5									901.4	23321.1	22879.5	18714.5	18730.5	18731.8	18927.9	21379.7	18895.6	18737.5	18714.5	18737.5	18744	19711.1
904.7	64185.4	63119.6	51166.3	51224.8	51239.4	51545.3	52609.2	54526.5	51523.1	51166.3	51236.7	51171.2	57374									901.3	23044.9	22985.7	18704.5	18720.7	18722.1	18934	21528.3	18880.3	18727.2	18704.5	18727.8	18735.8	19645.8
904.6	63975.4	63303.7	51104.6	51163.6	51178.6	51496.7	52624.8	54300.9	51455.8	51104.6	51175.6	51109.6	57634.5									901.2	23092.8	23081.5	18694.5	18710.9	18712.4	18942.1	21661.6	18865.2	18716.9	18694.5	18718.1	18727.6	19583
904.5	63429.5	63499.8	51042.8	51102.4	51117.8	51448.7	52647.2	54083.5	51388.7	51042.8	51114.6	51048	57891.3									901.1	23005.9	23160.6	18684.6	18701.1	18702.7	18952.4	21773	18850.3	18706.7	18684.6	18708.4	18719.7	19522.9
904.4	63219.9	63704	50981	51041.2	51057	51401.5	52677.2	53874	51321.7	50981	51053.6	50986.4	58139.7									901	23065.8	23216.8	18674.6	18691.3	18693	18965.4	21855.5	18835.7	18696.4	18674.6	18698.7	18712	19465.4
904.3	63956.7	63911.6	50919.2	50979.9	50996.2	51355.1	52715.9	53672.1	51254.8	50919.2	50992.6	50924.8	58374.1									900.9	23246	23244.8	18664.6	18681.5	18683.3	18981.6	21903.7	18821.2	18686.2	18664.6	18689.1	18704.5	19410.5
904.2	63955.3	64116.8	50857.5	50918.7	50935.4	51309.5	52764.4	53477.8	51188.1	50857.5	50931.7	50863.2	58587.9									900.8	23271.2	23241.4	18654.6	18671.7	18673.7	19001.9	21913.5	18807	18675.9	18654.6	18679.4	18697.2	19358
904.1	63811.8	64314.8	50795.7	50857.5	50874.6	51264.8	52824.2	53290.5	51121.4	50795.7	50870.7	50801.6	58774.9									900.7	22729.7	23206.2	18644.6	18661.9	18664	19027	21883.7	18792.9	18665.7	18644.6	18669.7	18690.2	19308.1
904	63887.5	64499.7	50733.9	50796.4	50813.9	51221.1	52896.8	53110.2	51054.9	50733.9	50809.8	50740	58928.1									900.6	22815.8	23141.7	18634.6	18652.1	18654.3	19058.1	21815.6	18779	18655.4	18634.6	18660.1	18683.6	19260.6
903.9	63897.8	64667	50672.2	50735.2	50753.2	51178.5	52983.9	52936.6	50988.4	50672.2	50748.8	50678.4	59041.3									900.5	22936.2	23053	18624.7	18642.3	18644.7	19096.6	21713	18765.3	18645.2	18624.7	18650.4	18677.3	19215.4
903.8	64084.5	64813.2	50610.4	50674	50692.5	51137	53087.7	52769.1	50922.1	50610.4	50687.9	50616.9	59109									900.4	22990.6	22947.6	18614.7	18632.5	18635	19144.3	21581.8	18751.7	18635	18614.7	18640.8	18671.4	19172.4
903.7	64061.6	64935.6	50548.6	50612.8	50631.8	51096.7	53210.3	52607.8	50855.8	50548.6	50627	50555.3	59126.7									900.3	22858.5	22834.1	18604.7	18622.8	18625.4	19203.3	21428.4	18738.3	18624.7	18604.7	18631.2	18666.1	19131.5
903.6	63952	65033.9	50486.8	50551.7	50571.2	51057.8	53354.3	52452.2	50789.7	50486.8	50566.1	50493.8	59091.8									900.2	22741.5	22721.8	18594.7	18613	18615.8	19275.7	21260	18725	18614.5	18594.7	18621.5	18661.3	19092.6
903.5	64257.9	65109.7	50425.1	50490.6	50510.6	51020.3	53522.3	52302.1	50723.6	50425.1	50505.3	50432.3	59003.2									900.1	22376.9	22619.6	18584.7	18603.2	18606.2	19364.4	21082.7	18711.8	18604.3	18584.7	18611.9	18657.2	19055.6
903.4	64513.6	65166.6	50363.3	50429.4	50450	50984.3	53717.3	52157.1	50657.6	50363.3	50444.4	50370.8	58861.9									900	22372.5	22535.9	18574.7	18593.4	18596.5	19472.1	20902.1	18698.7	18594.1	18574.7	18602.3	18654	19020.5
903.3	64497.8	65210.7	50301.5	50368.3	50389.4	50950.1	53942.6	52017	50591.7	50301.5	50383.6	50309.3	58670.7									899.9	22443.3	22478.1	18564.7	18583.7	18587	19601.8	20722.6	18685.8	18583.9	18564.7	18592.7	18651.6	18987
903.2	64356.8	65249.2	50239.7	50307.2	50328.8	50917.7	54201.3	51881.6	50525.9	50239.7	50322.8	50247.8	58434									899.8	22439.8	22452.3	18554.8	18573.9	18577.4	19756.4	20547.4	18672.9	18573.7	18554.8	18583.1	18650.5	18955.2
903.1	64948.8	65291.4	50178	50246.1	50268.3	50887.4	54497.2	51750.4	50460.2	50178	50261.9	50186.3	58157.2									899.7	22651.3	22463.5	18544.8	18564.1	18567.8	19938	20379.1	18660.2	18563.5	18544.8	18573.5	18650.7	18924.8
903	65550.5	65346.7	50116.2	50185	50207.8	50859.2	54833.4	51623.4	50394.6	50116.2	50201.2	50124.9	57846.8									899.6	22779.4	22515	18534.8	18554.4	18558.2	20148.4	20219.1	18647.5	18553.3	18534.8	18564	18652.6	18895.8
902.9	65517.9	65425.3	50054.4	50123.9	50147.4	50833.4	55213.5	51500.2	50329	50054.4	50140.4	50063.5	57509.4									899.5	22982.9	22608	18524.8	18544.6	18548.7	20387.3	20068.5	18635	18543.1	18524.8	18554.4	18656.6	18868.2
902.8	65864.1	65537.4	49992.7	50062.8	50086.9	50810.3	55641.2	51380.6	50263.5	49992.7	50079.6	50002.1	57151.5									899.4	23269	22740.7	18514.8	18534.9	18539.1	20652.1	19927.8	18622.5	18532.9	18514.8	18544.8	18663.3	18841.8
902.7	66305.6	65692	49930.9	50001.8	50026.5	50790.1	56119	51264.4	50198.1	49930.9	50018.9	49940.7	56779.6									899.3	23097.9	22907.1	18504.8	18525.1	18529.6	20935.8	19797.1	18610.2	18522.7	18504.8	18535.3	18673.6	18816.4
902.6	66791.4	65897.9	49869.1	49940.7	49966.1	50773.1	56650.2	51151.3	50132.8	49869.1	49958.2	49879.3	56399									899.2	23206.9	23094.6	18494.8	18515.4	18520.1	21224.7	19676.3	18597.8	18512.5	18494.8	18525.7	18688.6	18792.2
902.5	67645.5	66161.9	49807.3	49879.7	49905.8	50759.6	57236.1	51041.2	50067.5	49807.3	49897.5	49818	56015.2									899.1	23329.4	23283.2	18484.9	18505.7	18510.6	21497.7	19565	18585.6	18502.3	18484.9	18516.2	18710.2	18768.9
902.4	68641.3	66489.3	49745.6	49818.6	49845.4	50749.9	57877.9	50933.9	50002.3	49745.6	49836.8	49756.7	55632.2									899	23463.1	23445.8	18474.9	18495.9	18501.1	21725.5	19463	18573.5	18492.2	18474.9	18506.7	18740.6	18746.4
902.3	69218.9	66884.1	49683.8	49757.6	49785.2	50744.7	58575.9	50829.1	49937.2	49683.8	49776.1	49695.5	55253.1									898.9	23146.8	23553	18464.9	18486.2	18491.6	21876	19369.5	18561.4	18482	18464.9	18497.2	18783.4	18724.8
902.2	69273	67346.2	49622	49696.6	49724.9	50744.2	59326.7	50726.6	49872.1	49622	49715.5	49634.2	54881.4									898.8	23121.7	23582.1	18454.9	18476.5	18482.2	21923	19284.2	18549.4	18471.8	18454.9	18487.7	18842.8	18704
902.1	69778.4	67874.2	49560.2	49635.6	49664.7	50749.2	60126.6	50626.4	49807.1	49560.2	49654.9	49573.1	54518.6									898.7	23399.5	23527.5	18444.9	18466.8	18472.7	21856.1	19206.3	18537.4	18461.6	18444.9	18478.2	18924	18683.9
902	70421.1	68461.1	49498.5	49574.6	49604.5	50760.1	60966	50528.3	49742.2	49498.5	49594.3	49511.9	54166.9									898.6	23338.5	23404.4	18434.9	18457	18463.3	21685.6	19135.2	18525.5	18451.5	18434.9	18468.7	19032.7	18664.4
901.9	71026.3	69096.3	49436.7	49513.7	49544.3	50777.9	61832.8	50432.2	49677.3	49436.7	49533.7	49450.8	53827.2									898.5	23410.4	23243.8	18425	18447.3	18453.9	21437.8	19070.4	18513.7	18441.3	18425	18459.2	19174.3	18645.5
901.8	71628.3	69763.7	49374.9	49452.7	49484.2	50803.4	62709.6	50337.8	49612.5	49374.9	49473.1	49389.8	53500.1									898.4	23322.8	23081.1	18415	18437.7	18444.5	21145	19011.3	18501.9	18431.2	18415	18449.8	19352.6	18627.1
901.7	71661.3	70439.8	49313.1	49391.8	49424.1	50837.6	63570.8	50245.1	49547.7	49313.1	49412.6	49328.8	53186.4									898.3	23143	22943.8	18405	18428	18435.1	20835.9	18957.2	18490.2	18421	18405	18440.3	19566.8	18609.2
901.6	71332.8	71096.2	49251.4	49330.8	49364.1	50882.1	64387.2	50153.9	49483	49251.4	49352.1	49267.9	52886.1									898.2	22985.6	22841.8	18395	18418.3	18425.8	20532.4	18907.7	18478.5	18410.8	18395	18430.9	19805.7	18591.8
901.5	71725.7	71697.8	49189.6	49269.9	49304.1	50938.3	65121.8	50064.2	49418.3	49189.6	49291.6	49207	52599.4									898.1	22666.5	22758.9	18385	18408.6	18416.4	20247.5	18862.2	18466.9	18400.7	18385	18421.5	20040.4	18574.8
901.4	72094.3	72207.9	49127.8	49209	49244.2	51008.2	65736.1	49975.9	49353.7	49127.8	49231.2	49146.3	52326									898	22517.9	22649.5	18375	18398.9	18407.1	19988.7	18820.3	18455.3	18390.5	18375	18412.1	20218.6	18558.2
901.3	72084.8	72590.1	49066.1	49148.1	49184.2	51094.4	66191.9	49888.8	49289.2	49066.1	49170.7	49085.6	52065.6									897.9	22254.1	22456.2	18365	18389.2	18397.8	19758.4	18781.6	18443.7	18380.4	18365	18402.7	20280.7	18542
901.2	72163.1	72813.7	49004.3	49087.3	49124.4	51199.8	66455.6	49802.9	49224.7	49004.3	49110.3	49025	51818									897.8	22103.3	22150.4	18355.1	18379.6	18388.5	19556.7	18745.7	18432.2	18370.3	18355.1	18393.3	20198.6	18526
901.1	72472.5	72859.8	48942.5	49026.4	49064.6	51328.5	66505	49718.1	49160.2	48942.5	49049.9	48964.6	51582.6									897.7	21692.6	21758.7	18345.1	18369.9	18379.3	19382.2	18712.2	18420.8	18360.1	18345.1	18383.9	20000.3	18510.5
901	72248.1	72724.5	48880.7	48965.6	49004.8	51484.9	66332.1	49634.3	49095.8	48880.7	48989.6	48904.2	51359									897.6	21357.2	21337.8	18335.1	18360.2	18370.1	19232.5	18681	18409.4	18350	18335.1	18374.6	19745.6	18495.1
900.9	71252.8	72421	48819	48904.7	48945.1	51674.9	65945.1	49551.6	49031.5	48819	48929.3	48844	51146.6									897.5	21177.9	20937	18325.1	18350.6	18360.9	19104.8	18651.6	18398	18339.8	18325.1	18365.3	19486.7	18480.1
900.8	70601.8	71977.8	48757.2	48843.9	48885.4	51905.5	65365.8	49469.7	48967.2	48757.2	48869	48784	50944.8									897.4	21077.8	20582.2	18315.1	18341	18351.7	18996.2	18623.9	18386.7	18329.7	18315.1	18356	19252.7	18465.3
900.7	70066.6	71435.8	48695.4	48783.1	48825.8	52184.7	64628.1	49388.6	48902.9	48695.4	48808.7	48724.2	50753.1									897.3	20821.7	20281	18305.1	18331.3	18342.6	18903.7	18597.7	18375.4	18319.6	18305.1	18346.7	19054.4	18450.7
900.6	70075.1	70842.1	48633.6	48722.3	48766.2	52522.4	63769.4	49308.3	48838.7	48633.6	48748.5	48664.6	50570.8									897.2	20286.5	20031.7	18295.2	18321.7	18333.5	18824.9	18572.8	18364.1	18309.5	18295.2	18337.4	18892.8	18436.3
900.5	69936.1	70246.6	48571.9	48661.6	48706.7	52928.9	62830.1	49228.9	48774.5	48571.9	48688.3	48605.2	50397.5									897.1	20135.3	19828	18285.2	18312.1	18324.4	18757.2	18549.1	18352.9	18299.3	18285.2	18328.1	18764.1	18422.1
900.4	69355.5	69696.3	48510.1	48600.8	48647.2	53416.6	61845.3	49150.1	48710.3	48510.1	48628.1	48546.1	50232.5									897	19847.2	19662.3	18275.2	18302.5	18315.3	18698.7	18526.4	18341.7	18289.2	18275.2	18318.9	18663	18408.2
900.3	68984.9	69233.9	48448.3	48540.1	48587.9	53998.8	60845.1	49071.9	48646.2	48448.3	48568	48487.4	50075.1									896.9	19550.7	19527.1	18265.2	18292.9	18306.3	18647.6	18504.6	18330.5	18279.1	18265.2	18309.7	18583.7	18394.3
900.2	68743.1	68896.9	48386.6	48479.4	48528.5	54688.2	59854.7	48994.4	48582.2	48386.6	48507.9	48429.1	49924.9									896.8	19517.2	19415.5	18255.2	18283.3	18297.3	18602.5	18483.7	18319.4	18269	18255.2	18300.4	18520.9	18380.7
900.1	68995.3	68716.2	48324.8	48418.7	48469.3	55499.2	58891.1	48917.5	48518.2	48324.8	48447.8	48371.2	49781.4									896.7	19364.7	19322.1	18245.2	18273.7	18288.4	18562.3	18463.5	18308.3	18258.8	18245.2	18291.3	18470.5	18367.2
900	69574.2	68716.6	48263	48358	48410.1	56443.2	57968.2	48841.2	48454.2	48263	48387.8	48313.9	49644									896.6	19289.2	19242.6	18235.2	18264.1	18279.5	18526	18443.9	18297.2	18248.7	18235.2	18282.1	18429	18353.8
899.9	70054.7	68916	48201.2	48297.4	48350.9	57530.7	57093.8	48765.4	48390.3	48201.2	48327.8	48257.3	49512.2									896.5	18889.7	19173.7	18225.3	18254.6	18270.6	18493.1	18425	18286.2	18238.6	18225.3	18273	18394	18340.6
899.8	70756.7	69325.6	48139.5	48236.7	48291.9	58768.9	56272.3	48690.1	48326.4	48139.5	48267.8	48201.6	49385.6									896.4	18827.1	19113	18215.3	18245	18261.8	18462.8	18406.7	18275.2	18228.5	18215.3	18263.8	18363.8	18327.6
899.7	71656.4	69946	48077.7	48176.1	48232.9	60155.5	55506.8	48615.3	48262.5	48077.7	48207.9	48146.8	49263.7									896.3	18519.1	19058.8	18205.3	18235.5	18253	18434.8	18388.9	18264.2	18218.4	18205.3	18254.8	18337.1	18314.6
899.6	71914.9	70766.7	48015.9	48115.5	48174	61680.3	54797	48540.9	48198.7	48015.9	48148	48093.3	49146.2									896.2	18487.2	19010	18195.3	18225.9	18244.2	18408.7	18371.5	18253.2	18208.3	18195.3	18245.7	18313.1	18301.8
899.5	72109.3	71756.8	47954.1	48055	48115.2	63313.1	54142.6	48467	48134.9	47954.1	48088.2	48041.3	49032.7									896.1	18334.2	18965.5	18185.3	18216.4	18235.6	18384.3	18354.5	18242.3	18198.2	18185.3	18236.6	18291.2	18289
899.4	73022	72862.3	47892.4	47994.4	48056.4	65002.1	53541.2	48393.4	48071.1	47892.4	48028.4	47991.3	48922.8									896	18161.4	18924.8	18175.3	18206.9	18226.9	18361.2	18338	18231.3	18188	18175.3	18227.6	18271	18276.4
899.3	73829.8	73997.6	47830.6	47933.9	47997.8	66664.3	52989.9	48320.3	48007.3	47830.6	47968.7	47943.9	48816.2									895.9	18160.2	18887.3	18165.3	18197.4	18218.4	18339.4	18321.8	18220.5	18177.9	18165.3	18218.6	18252.2	18263.9
899.2	73682	75040.4	47768.8	47873.4	47939.2	68179.5	52486.3	48247.6	47943.7	47768.8	47908.9	47899.8	48712.6									895.8	18224.2	18852.6	18155.4	18187.9	18209.8	18318.7	18306	18209.6	18167.8	18155.4	18209.7	18234.6	18251.4
899.1	74188.2	75845	47707	47812.9	47880.7	69404.9	52026.3	48175.2	47880	47707	47849.3	47860.2	48611.8									895.7	18187.9	18820.3	18145.4	18178.4	18201.4	18298.9	18290.5	18198.7	18157.7	18145.4	18200.7	18217.9	18239.1
899	74687.6	76260.5	47645.3	47752.4	47822.3	70191.5	51607.1	48103.2	47816.3	47645.3	47789.7	47826.6	48513.5									895.6	18148.6	18790.1	18135.4	18168.9	18193	18280	18275.3	18187.9	18147.6	18135.4	18191.8	18202	18226.8
898.9	74451.3	76173	47583.5	47692	47764.1	70426.8	51224.8	48031.4	47752.7	47583.5	47730.1	47801.5	48417.6									895.5	18146.1	18761.9	18125.4	18159.4	18184.7	18261.8	18260.3	18177.1	18137.5	18125.4	18183	18186.8	18214.6
898.8	73671.7	75539.1	47521.7	47631.6	47705.9	70067.6	50875.9	47960.1	47689.2	47521.7	47670.6	47788.5	48323.7									895.4	18220.7	18735.4	18115.4	18150	18176.4	18244.2	18245.7	18166.3	18127.5	18115.4	18174.1	18172.2	18202.5
898.7	73506.2	74404.8	47459.9	47571.2	47647.8	69157.2	50557.3	47889	47625.6	47459.9	47611.2	47793.4	48231.7									895.3	18161.4	18710.5	18105.4	18140.5	18168.2	18227.3	18231.2	18155.5	18117.3	18105.4	18165.3	18158.1	18190.5
898.6	73812.4	72888.8	47398.2	47510.9	47589.9	67808	50265.7	47818.2	47562.1	47398.2	47551.8	47826.4	48141.5									895.2	18245	18687	18095.5	18131.1	18160.1	18210.9	18217	18144.7	18107.3	18095.5	18156.6	18144.4	18178.5
898.5	73255.5	71156.3	47336.4	47450.5	47532	66169.1	49998.2	47747.6	47498.6	47336.4	47492.4	47906.2	48052.9									895.1	17990.2	18664.7	18085.5	18121.7	18152.1	18195	18203	18134	18097.2	18085.5	18147.8	18131.1	18166.6
898.4	71828.4	69390.6	47274.6	47390.2	47474.3	64384.3	49752.1	47677.4	47435.1	47274.6	47433.1	48075.2	47965.9									895	17913.2	18643.6	18075.5	18112.3	18144.2	18179.6	18189.1	18123.3	18087.1	18075.5	18139.2	18118.1	18154.8
898.3	71065.6	67807.8	47212.9	47330	47416.7	62570.8	49524.7	47607.4	47371.7	47212.9	47373.9	48435.4	47880.1									894.9	17959.9	18623.7	18065.5	18102.9	18136.3	18164.5	18175.5	18112.6	18077	18065.5	18130.5	18105.4	18143
898.2	70027.6	66700.6	47151.1	47269.7	47359.3	60814.5	49314	47537.6	47308.2	47151.1	47314.8	49195.5	47795.7									894.8	17937.2	18604.7	18055.5	18093.5	18128.6	18149.8	18162	18101.9	18066.9	18055.5	18121.9	18092.9	18131.3
898.1	68433.6	66407.2	47089.3	47209.5	47301.9	59166.2	49117.8	47468.1	47244.8	47089.3	47255.7	50645.3	47712.4									894.7	17948.1	18586.7	18045.5	18084.2	18121	18135.4	18148.7	18091.2	18056.8	18045.5	18113.3	18080.7	18119.6
898	66174	66962.7	47027.5	47149.3	47244.8	57656.2	48934.5	47398.8	47181.5	47027.5	47196.6	52791.2	47630.2									894.6	17767.9	18569.6	18035.5	18074.9	18113.5	18121.3	18135.5	18080.5	18046.7	18035.5	18104.8	18068.7	18108
897.9	64753.6	66851.4	46965.8	47089.2	47187.7	56295.3	48762.5	47329.7	47118.1	46965.8	47137.6	54108.4	47549									894.5	17934.6	18553.3	18025.6	18065.5	18106.1	18107.5	18122.5	18069.9	18036.6	18025.6	18096.4	18056.8	18096.5
897.8	63274.7	64141	46904	47029.1	47130.8	55083.5	48600.2	47260.8	47054.8	46904	47078.8	52666.2	47468.7									894.4	17997.9	18537.8	18015.6	18056.2	18098.8	18094	18109.6	18059.2	18026.6	18015.6	18088	18045.1	18085
897.7	61564.1	60758.1	46842.2	46969	47074.1	54016.1	48446.7	47192.2	46991.5	46842.2	47019.9	50397.1	47389.3									894.3	18147.2	18523.1	18005.6	18047	18091.7	18080.6	18096.9	18048.6	18016.5	18005.6	18079.6	18033.5	18073.5
897.6	59707.5	58213.3	46780.4	46908.9	47017.6	53081.6	48300.7	47123.7	46928.2	46780.4	46961.2	48824.2	47310.7									894.2	18146	18509.2	17995.6	18037.7	18084.7	18067.5	18084.2	18038	18006.4	17995.6	18071.3	18022.1	18062.1
897.5	58251.5	56487.7	46718.7	46848.9	46961.2	52268.7	48161.6	47055.4	46865	46718.7	46902.5	47940.9	47232.9									894.1	18076.9	18495.9	17985.6	18028.4	18077.9	18054.5	18071.7	18027.4	17996.3	17985.6	18063	18010.7	18050.8
897.4	56640.9	55276.8	46656.9	46789	46905	51563.4	48028.4	46987.3	46801.8	46656.9	46843.9	47457.4	47155.8									894	18080.8	18483.3	17975.6	18019.2	18071.2	18041.8	18059.3	18016.9	17986.2	17975.6	18054.8	17999.5	18039.4
897.3	55091.3	54357	46595.1	46729	46849	50951.8	47900.6	46919.4	46738.6	46595.1	46785.4	47164.8	47079.3									893.9	18036.2	18471.4	17965.7	18010	18064.8	18029.2	18047	18006.3	17976.2	17965.7	18046.7	17988.3	18028.2
897.2	54586.6	53614	46533.4	46669.1	46793.2	50421.8	47777.6	46851.6	46675.4	46533.4	46727	46961.5	47003.6									893.8	18089	18460.1	17955.7	18000.8	18058.5	18016.8	18034.8	17995.7	17966.1	17955.7	18038.6	17977.3	18016.9
897.1	53682.2	52992	46471.6	46609.3	46737.7	49960.7	47658.8	46784	46612.2	46471.6	46668.6	46805	46928.3									893.7	17864.9	18449.5	17945.7	17991.6	18052.5	18004.5	18022.6	17985.2	17956	17945.7	18030.6	17966.3	18005.7
897	52207.3	52461.5	46409.8	46549.4	46682.3	49558	47543.9	46716.6	46549.1	46409.8	46610.4	46676.5	46853.7									893.6	17534.6	18439.6	17935.7	17982.5	18046.7	17992.3	18010.6	17974.7	17946	17935.7	18022.7	17955.4	17994.5
896.9	51349.2	52002.2	46348	46489.7	46627.2	49204	47432.6	46649.3	46485.9	46348	46552.2	46566	46779.6									893.5	17968.2	18430.3	17925.7	17973.3	18041.1	17980.2	17998.6	17964.1	17935.9	17925.7	18014.8	17944.5	17983.4
896.8	50550.1	51599.6	46286.3	46429.9	46572.3	48890.3	47324.3	46582.2	46422.8	46286.3	46494.2	46467.6	46706									893.4	17900.6	18421.7	17915.7	17964.2	18035.8	17968.3	17986.7	17953.6	17925.8	17915.7	18007.1	17933.7	17972.3
896.7	49207	51243.1	46224.5	46370.2	46517.7	48610.4	47219.1	46515.2	46359.8	46224.5	46436.2	46377.7	46632.8									893.3	17779.3	18413.8	17905.7	17955.2	18030.8	17956.4	17974.9	17943.1	17915.7	17905.7	17999.4	17923	17961.2
896.6	48770.9	50924	46162.7	46310.6	46463.3	48358.2	47116.4	46448.3	46296.7	46162.7	46378.4	46293.7	46560.1									893.2	18096.4	18406.5	17895.8	17946.1	18026.1	17944.7	17963.2	17932.7	17905.7	17895.8	17991.8	17912.3	17950.2
896.5	48632.1	50636.1	46100.9	46251	46409.2	48129.2	47016.2	46381.6	46233.6	46100.9	46320.7	46214.3	46487.9									893.1	17879.4	18400	17885.8	17937.1	18021.8	17933	17951.5	17922.2	17895.6	17885.8	17984.2	17901.6	17939.2
896.4	48338.3	50374.1	46039.2	46191.5	46355.4	47919.5	46918.3	46314.9	46170.6	46039.2	46263	46138.2	46416									893	17891.8	18394.2	17875.8	17928.1	18017.9	17921.5	17939.9	17911.7	17885.5	17875.8	17976.8	17891	17928.2
896.3	47997.3	50133.8	45977.4	46132	46302	47726	46822.4	46248.4	46107.6	45977.4	46205.5	46064.6	46344.5									892.9	18060	18389.2	17865.8	17919.1	18014.4	17910	17928.3	17901.2	17875.5	17865.8	17969.5	17880.4	17917.2
896.2	48189.3	49912.3	45915.6	46072.5	46248.8	47546.3	46728.4	46182.1	46044.6	45915.6	46148.1	45993	46273.4									892.8	17888.6	18385	17855.8	17910.2	18011.4	17898.5	17916.8	17890.8	17865.4	17855.8	17962.3	17869.9	17906.3
896.1	48011.5	49706.8	45853.8	46013.1	46196	47378.3	46636.2	46115.8	45981.6	45853.8	46090.9	45922.9	46202.6									892.7	18025.1	18381.7	17845.8	17901.3	18008.9	17887.2	17905.4	17880.3	17855.3	17845.8	17955.2	17859.3	17895.4
896	47530.6	49515.4	45792.1	45953.8	46143.6	47220.5	46545.7	46049.7	45918.7	45792.1	46033.8	45854.2	46132.2									892.6	18066.9	18379.2	17835.8	17892.4	18007	17875.9	17894	17869.9	17845.3	17835.8	17948.2	17848.9	17884.5
895.9	47011.1	49336.3	45730.3	45894.5	46091.5	47071.5	46456.7	45983.6	45855.7	45730.3	45976.8	45786.4	46062.1									892.5	18280.3	18377.8	17825.9	17883.6	18005.8	17864.7	17882.6	17859.5	17835.2	17825.9	17941.3	17838.4	17873.7
895.8	46502.5	49168.2	45668.5	45835.3	46039.9	46930.1	46369.1	45917.7	45792.8	45668.5	45919.9	45719.5	45992.2									892.4	18103.7	18377.5	17815.9	17874.8	18005.4	17853.5	17871.3	17849.1	17825.2	17815.9	17934.6	17828	17862.8
895.7	46598.7	49010.1	45606.8	45776.1	45988.6	46795.7	46282.9	45851.9	45729.9	45606.8	45863.2	45653.2	45922.7									892.3	18071.9	18378.3	17805.9	17866	18005.7	17842.4	17860.1	17838.7	17815.1	17805.9	17928	17817.5	17852
895.6	46127.9	48860.7	45545	45717	45937.8	46667.2	46197.9	45786.1	45667	45545	45806.7	45587.5	45853.4									892.2	18361.7	18380.4	17795.9	17857.3	18007	17831.3	17848.9	17828.3	17805	17795.9	17921.5	17807.2	17841.2
895.5	46082.4	48719.5	45483.2	45657.9	45887.5	46544.1	46114	45720.5	45604.1	45483.2	45750.3	45522.3	45784.4									892.1	18234.6	18383.8	17785.9	17848.6	18009.3	17820.3	17837.7	17817.9	17795	17785.9	17915.2	17796.8	17830.5
895.4	46290.8	48585.6	45421.4	45599	45837.7	46425.8	46031.3	45654.9	45541.2	45421.4	45694.1	45457.5	45715.6									892	18147.4	18388.7	17775.9	17839.9	18012.8	17809.3	17826.6	17807.5	17784.9	17775.9	17909	17786.5	17819.7
895.3	46224	48458.5	45359.7	45540.1	45788.4	46311.9	45949.5	45589.5	45478.4	45359.7	45638.1	45393	45647.1									891.9	18388.3	18395.3	17766	17831.3	18017.6	17798.4	17815.5	17797.1	17774.9	17766	17903.1	17776.1	17809
895.2	45719.6	48337.8	45297.9	45481.2	45739.7	46201.8	45868.7	45524.1	45415.5	45297.9	45582.2	45328.8	45578.8									891.8	18420.6	18403.6	17756	17822.8	18023.8	17787.5	17804.4	17786.8	17764.8	17756	17897.3	17765.8	17798.3
895.1	44892.1	48222.8	45236.1	45422.5	45691.5	46095.3	45788.8	45458.8	45352.7	45236.1	45526.5	45264.9	45510.7									891.7	18569.4	18413.8	17746	17814.2	18031.5	17776.6	17793.4	17776.4	17754.8	17746	17891.7	17755.5	17787.6
895	44646.9	48113.3	45174.3	45363.8	45644	45992	45709.8	45393.6	45289.9	45174.3	45471.1	45201.2	45442.8									891.6	18685.3	18426.2	17736	17805.8	18041.1	17765.8	17782.4	17766	17744.7	17736	17886.3	17745.2	17776.9
894.9	44833.6	48009	45112.6	45305.1	45597.2	45891.6	45631.5	45328.4	45227.1	45112.6	45415.8	45137.6	45375.2									891.5	18601.3	18440.8	17726	17797.3	18052.5	17755	17771.4	17755.7	17734.7	17726	17881.1	17735	17766.3
894.8	45010.9	47909.4	45050.8	45246.6	45551	45793.8	45554	45263.4	45164.3	45050.8	45360.7	45074.3	45307.7									891.4	18427.8	18457.9	17716	17789	18066	17744.3	17760.5	17745.3	17724.6	17716	17876.1	17724.7	17755.6
894.7	45220.6	47814.5	44989	45188.2	45505.7	45698.4	45477.1	45198.4	45101.5	44989	45305.9	45011.1	45240.4									891.3	18580.3	18477.8	17706	17780.7	18081.9	17733.5	17749.6	17735	17714.5	17706	17871.4	17714.5	17745
894.6	44907.1	47723.9	44927.2	45129.8	45461.1	45605.2	45401	45133.5	45038.8	44927.2	45251.3	44948	45173.3									891.2	18530.6	18500.5	17696.1	17772.4	18100.3	17722.8	17738.7	17724.7	17704.5	17696.1	17867	17704.2	17734.4
894.5	44957.5	47637.5	44865.5	45071.5	45417.4	45514.1	45325.4	45068.7	44976	44865.5	45197	44885	45106.3									891.1	18476.7	18526.4	17686.1	17764.2	18121.3	17712.2	17727.9	17714.4	17694.5	17686.1	17862.8	17694	17723.8
894.4	45298	47555.2	44803.7	45013.3	45374.7	45424.8	45250.4	45003.9	44913.3	44803.7	45142.9	44822.2	45039.5									891	18452.7	18555.6	17676.1	17756.1	18145.3	17701.5	17717.1	17704	17684.4	17676.1	17858.9	17683.8	17713.2
894.3	44848.1	47476.8	44741.9	44955.2	45332.9	45337.2	45176	44939.2	44850.6	44741.9	45089	44759.4	44972.8									890.9	18433.9	18588.4	17666.1	17748	18172.4	17690.9	17706.3	17693.7	17674.3	17666.1	17855.4	17673.6	17702.6
894.2	44961.5	47402.2	44680.2	44897.2	45292.2	45251.1	45102.2	44874.5	44787.9	44680.2	45035.5	44696.7	44906.3									890.8	18950.3	18625	17656.1	17740	18202.7	17680.3	17695.5	17683.4	17664.3	17656.1	17852.2	17663.4	17692.1
894.1	44857.2	47331.4	44618.4	44839.3	45252.6	45166.5	45028.8	44809.9	44725.2	44618.4	44982.2	44634	44840									890.7	19009.5	18665.6	17646.1	17732.1	18236.6	17669.7	17684.7	17673.1	17654.3	17646.1	17849.4	17653.2	17681.5
894	44909.9	47264.3	44556.6	44781.5	45214.3	45083.2	44955.8	44745.4	44662.5	44556.6	44929.2	44571.5	44773.8									890.6	18951.2	18710.4	17636.2	17724.3	18274.1	17659.2	17674	17662.8	17644.2	17636.2	17847	17643	17671
893.9	45303.1	47201	44494.8	44723.8	45177.4	45001.2	44883.3	44680.9	44599.8	44494.8	44876.6	44509	44707.7									890.5	19020	18759.5	17626.2	17716.5	18315.3	17648.7	17663.3	17652.5	17634.2	17626.2	17845	17632.9	17660.5
893.8	45649.9	47141.3	44433.1	44666.2	45141.9	44920.3	44811.3	44616.5	44537.2	44433.1	44824.3	44446.5	44641.7									890.4	19274.6	18813	17616.2	17708.9	18360.3	17638.1	17652.6	17642.2	17624.1	17616.2	17843.5	17622.7	17650
893.7	45242.5	47085.4	44371.3	44608.8	45107.9	44840.4	44739.6	44552.2	44474.5	44371.3	44772.4	44384.1	44575.9									890.3	19210.7	18871.1	17606.2	17701.3	18409.2	17627.6	17642	17632	17614.1	17606.2	17842.5	17612.5	17639.5
893.6	45233.5	47033.3	44309.5	44551.4	45075.8	44761.5	44668.3	44487.9	44411.9	44309.5	44720.8	44321.8	44510.2									890.2	19190.6	18933.6	17596.2	17693.8	18461.8	17617.2	17631.3	17621.7	17604	17596.2	17842.1	17602.4	17629
893.5	44900.7	46985.1	44247.8	44494.2	45045.5	44683.6	44597.4	44423.6	44349.2	44247.8	44669.6	44259.4	44444.5									890.1	19161.8	19000.6	17586.2	17686.4	18518.1	17606.7	17620.7	17611.4	17594	17586.2	17842.3	17592.3	17618.5
893.4	44835.5	46940.9	44186	44437.1	45017.3	44606.4	44526.8	44359.4	44286.6	44186	44618.8	44197.2	44379									890	19271.7	19071.7	17576.2	17679.1	18577.7	17596.3	17610.1	17601.2	17584	17576.2	17843.2	17582.1	17608.1
893.3	45065	46900.9	44124.2	44380.2	44991.4	44530.1	44456.6	44295.3	44224	44124.2	44568.4	44134.9	44313.6									889.9	19430.6	19146.5	17566.3	17671.9	18640.1	17585.8	17599.5	17590.9	17573.9	17566.3	17844.8	17572	17597.6
893.2	44958.1	46865.2	44062.4	44323.4	44967.9	44454.5	44386.7	44231.2	44161.4	44062.4	44518.5	44072.7	44248.3									889.8	19496.9	19224.6	17556.3	17664.8	18704.8	17575.4	17588.9	17580.7	17563.9	17556.3	17847.2	17561.9	17587.2
893.1	45367.8	46834.1	44000.7	44266.7	44947.3	44379.6	44317	44167.1	44098.8	44000.7	44469.1	44010.5	44183.1									889.7	19755.2	19304.9	17546.3	17657.9	18770.6	17565	17578.3	17570.4	17553.8	17546.3	17850.6	17551.8	17576.8
893	45731.1	46807.8	43938.9	44210.2	44929.8	44305.4	44247.6	44103.1	44036.3	43938.9	44420.2	43948.3	44118									889.6	19518.6	19386.5	17536.3	17651.1	18836.6	17554.6	17567.8	17560.2	17543.8	17536.3	17855	17541.6	17566.3
892.9	45653.5	46786.5	43877.1	44153.8	44915.6	44231.7	44178.5	44039.1	43973.7	43877.1	44371.8	43886.2	44053									889.5	19231.8	19467.9	17526.3	17644.4	18901	17544.3	17557.2	17549.9	17533.8	17526.3	17860.4	17531.5	17555.9
892.8	45283.3	46770.8	43815.3	44097.6	44905.2	44158.6	44109.7	43975.2	43911.1	43815.3	44323.9	43824	43988.1									889.4	19828.7	19547.5	17516.3	17637.9	18962.2	17533.9	17546.7	17539.7	17523.7	17516.3	17867.2	17521.4	17545.5
892.7	45744.5	46760.9	43753.6	44041.6	44899	44086.1	44041.1	43911.3	43848.6	43753.6	44276.6	43761.9	43923.2									889.3	19775.8	19623.2	17506.3	17631.5	19018	17523.5	17536.2	17529.4	17513.7	17506.3	17875.2	17511.3	17535.2
892.6	46523	46757.4	43691.8	43985.7	44897.4	44014	43972.7	43847.5	43786.1	43691.8	44230	43699.8	43858.4									889.2	19704.8	19693	17496.4	17625.2	19066.1	17513.2	17525.7	17519.2	17503.6	17496.4	17884.8	17501.2	17524.8
892.5	46226.9	46760.6	43630	43930.1	44900.9	43942.4	43904.6	43783.7	43723.5	43630	44184	43637.8	43793.8									889.1	19620.4	19754.8	17486.4	17619.2	19104.4	17502.9	17515.3	17509	17493.6	17486.4	17896.1	17491.1	17514.4
892.4	46287.8	46771.1	43568.2	43874.6	44910.1	43871.3	43836.7	43719.9	43661	43568.2	44138.7	43575.7	43729.1									889	19587.9	19806.7	17476.4	17613.3	19130.6	17492.6	17504.8	17498.8	17483.6	17476.4	17909.2	17481	17504
892.3	46523.1	46789.7	43506.5	43819.3	44925.5	43800.5	43768.9	43656.2	43598.5	43506.5	44094.1	43513.7	43664.6									888.9	19603.7	19847.1	17466.4	17607.6	19143.1	17482.2	17494.3	17488.5	17473.5	17466.4	17924.4	17471	17493.7
892.2	46508.5	46816.8	43444.7	43764.2	44947.9	43730.2	43701.4	43592.5	43536	43444.7	44050.3	43451.7	43600.1									888.8	19593.9	19875.1	17456.4	17602.2	19140.7	17472	17483.9	17478.3	17463.5	17456.4	17941.9	17460.9	17483.3
892.1	46880.4	46853.3	43382.9	43709.4	44977.9	43660.2	43634.1	43528.9	43473.5	43382.9	44007.4	43389.7	43535.7									888.7	19430.5	19890.7	17446.4	17596.9	19123.1	17461.7	17473.5	17468.1	17453.5	17446.4	17961.8	17450.8	17473
892	47238.9	46899.8	43321.2	43654.8	45016.2	43590.6	43566.9	43465.3	43411	43321.2	43965.3	43327.7	43471.4									888.6	19641	19894.3	17436.5	17591.8	19090.6	17451.4	17463	17457.9	17443.4	17436.5	17984.4	17440.7	17462.6
891.9	47147.6	46957.3	43259.4	43600.4	45063.7	43521.3	43499.9	43401.7	43348.5	43259.4	43924.1	43265.7	43407.1									888.5	19982.8	19887.5	17426.5	17587.1	19044.5	17441.1	17452.6	17447.7	17433.4	17426.5	18010	17430.6	17452.3
891.8	47636.9	47026.7	43197.6	43546.2	45121.3	43452.3	43433.1	43338.2	43286.1	43197.6	43883.9	43203.7	43342.9									888.4	19819.5	19872.2	17416.5	17582.5	18986.3	17430.8	17442.2	17437.5	17423.4	17416.5	18038.9	17420.6	17442
891.7	48111.8	47108.8	43135.8	43492.3	45189.6	43383.6	43366.4	43274.6	43223.6	43135.8	43844.8	43141.7	43278.7									888.3	19804.8	19850.8	17406.5	17578.3	18918.1	17420.6	17431.8	17427.3	17413.3	17406.5	18071.3	17410.5	17431.7
891.6	47965.1	47204.6	43074.1	43438.7	45269.8	43315.1	43299.9	43211.2	43161.2	43074.1	43806.8	43079.8	43214.6									888.2	19929.9	19825.9	17396.5	17574.3	18842.4	17410.3	17421.5	17417.1	17403.3	17396.5	18107.4	17400.4	17421.3
891.5	48205.6	47315.1	43012.3	43385.4	45362.7	43247	43233.5	43147.7	43098.7	43012.3	43770	43017.8	43150.6									888.1	19795.4	19800.1	17386.5	17570.7	18761.2	17400.1	17411.1	17406.9	17393.3	17386.5	18147.7	17390.4	17411
891.4	48201.3	47441.3	42950.5	43332.3	45469.1	43179.1	43167.3	43084.3	43036.3	42950.5	43734.6	42955.9	43086.6									888	19910.5	19775.8	17376.5	17567.4	18676.8	17389.9	17400.7	17396.7	17383.2	17376.5	18192.3	17380.3	17400.7
891.3	48433.5	47584.3	42888.7	43279.6	45590.2	43111.4	43101.2	43020.9	42973.8	42888.7	43700.5	42893.9	43022.7									887.9	19732.9	19755	17366.6	17564.5	18591	17379.7	17390.4	17386.5	17373.2	17366.6	18241.7	17370.2	17390.4
891.2	48897.5	47745	42827	43227.2	45726.8	43043.9	43035.2	42957.6	42911.4	42827	43667.9	42832	42958.8									887.8	19913.1	19739.6	17356.6	17561.9	18505.1	17369.4	17380	17376.3	17363.2	17356.6	18296	17360.2	17380.2
891.1	49712.1	47924.5	42765.2	43175.1	45879.8	42976.7	42969.3	42894.2	42849	42765.2	43636.9	42770.1	42895									887.7	19961.4	19731.2	17346.6	17559.8	18420.5	17359.2	17369.7	17366.2	17353.1	17346.6	18355.4	17350.1	17369.9
891	50208.4	48123.6	42703.4	43123.4	46049.8	42909.7	42903.6	42830.9	42786.6	42703.4	43607.7	42708.2	42831.2									887.6	19847.7	19730.9	17336.6	17558.2	18338.1	17349	17359.3	17356	17343.1	17336.6	18420.4	17340.1	17359.6
890.9	50040.8	48343.2	42641.7	43072.1	46237.7	42842.8	42837.9	42767.6	42724.2	42641.6	43580.3	42646.3	42767.4									887.5	19570.2	19739.6	17326.6	17557	18258.5	17338.8	17349	17345.8	17333.1	17326.6	18491	17330	17349.3
890.8	49794.2	48584.3	42579.9	43021.1	46444.2	42776.2	42772.4	42704.4	42661.8	42579.9	43555.1	42584.4	42703.7									887.4	19746.5	19758	17316.6	17556.3	18182.3	17328.6	17338.7	17335.6	17323	17316.6	18567.4	17320	17339.1
890.7	50245.1	48847	42518.1	42970.6	46669.4	42709.7	42707	42641.2	42599.4	42518.1	43532.1	42522.5	42640.1									887.3	19992.7	19786.5	17306.7	17556.2	18109.6	17318.4	17328.4	17325.5	17313	17306.7	18649.8	17309.9	17328.8
890.6	51005.2	49132.2	42456.3	42920.4	46913.8	42643.4	42641.7	42578	42537.1	42456.3	43511.5	42460.6	42576.5									887.2	20064.2	19825.4	17296.7	17556.8	18040.8	17308.2	17318.1	17315.3	17303	17296.7	18738.1	17299.9	17318.5
890.5	51470.4	49439.6	42394.6	42870.8	47176.8	42577.2	42576.5	42514.8	42474.7	42394.6	43493.6	42398.7	42512.9									887.1	19974	19874.7	17286.7	17558	17975.8	17298	17307.8	17305.1	17293	17286.7	18832.3	17289.8	17308.3
890.4	51444.5	49769	42332.8	42821.6	47458.2	42511.2	42511.4	42451.6	42412.3	42332.8	43478.7	42336.8	42449.4									887	20156	19934.1	17276.7	17559.9	17914.6	17287.9	17297.5	17295	17283	17276.7	18932	17279.8	17298
890.3	51746.2	50120	42271	42772.9	47757.1	42445.4	42446.4	42388.5	42349.9	42271	43467.1	42274.9	42385.9									886.9	20339.4	20003.3	17266.7	17562.6	17857.2	17277.7	17287.2	17284.8	17272.9	17266.7	19036.9	17269.8	17287.8
890.2	52058.6	50490.7	42209.2	42724.7	48071.3	42379.6	42381.4	42325.4	42287.6	42209.2	43459	42213.1	42322.4									886.8	20099.1	20081.6	17256.7	17566.2	17803.3	17267.5	17277	17274.7	17262.9	17256.7	19146.5	17259.7	17277.6
890.1	52415.3	50879.5	42147.5	42677.1	48398.8	42314	42316.6	42262.3	42225.2	42147.5	43454.9	42151.2	42259									886.7	20070.2	20168.1	17246.8	17570.8	17753	17257.4	17266.7	17264.5	17252.9	17246.8	19259.8	17249.7	17267.3
890	52827.3	51282.8	42085.7	42630.1	48735.6	42248.6	42251.8	42199.2	42162.9	42085.7	43455.1	42089.3	42195.6									886.6	20496.6	20261.5	17236.8	17576.4	17706	17247.2	17256.4	17254.4	17242.8	17236.8	19375.6	17239.6	17257.1
889.9	53092.1	51696.9	42023.9	42583.7	49077.4	42183.2	42187.1	42136.2	42100.6	42023.9	43460.2	42027.4	42132.3									886.5	20563.9	20360	17226.8	17583.1	17662	17237.1	17246.2	17244.2	17232.8	17226.8	19492.3	17229.6	17246.9
889.8	53196	52116.8	41962.1	42538	49418.7	42118	42122.5	42073.2	42038.2	41962.1	43470.7	41965.6	42069									886.4	20800	20461.7	17216.8	17591.2	17621	17226.9	17235.9	17234.1	17222.8	17216.8	19607.9	17219.6	17236.7
889.7	53335.8	52535.2	41900.4	42493	49751.7	42052.9	42058	42010.2	41975.9	41900.4	43487.1	41903.7	42005.7									886.3	20630.6	20564.3	17206.8	17600.7	17582.7	17216.8	17225.7	17223.9	17212.8	17206.8	19720.2	17209.5	17226.5
889.6	53220.4	52945	41838.6	42448.7	50068.5	41987.9	41993.5	41947.2	41913.6	41838.6	43510.1	41841.9	41942.4									886.2	20596	20664.7	17196.8	17611.8	17546.9	17206.6	17215.4	17213.8	17202.8	17196.8	19826.3	17199.5	17216.2
889.5	53520	53336.8	41776.8	42405.1	50359.1	41923	41929.1	41884.3	41851.3	41776.8	43540.3	41780	41879.2									886.1	20741.1	20760.1	17186.8	17624.7	17513.3	17196.5	17205.2	17203.6	17192.7	17186.8	19923.2	17189.5	17206
889.4	53739.9	53701.2	41715.1	42362.4	50613.3	41858.2	41864.8	41821.3	41789	41715.1	43578.4	41718.2	41816									886	20858.3	20847	17176.8	17639.7	17481.9	17186.3	17195	17193.5	17182.7	17176.8	20007.4	17179.5	17195.8
889.3	53802.8	54028.8	41653.3	42320.6	50820.7	41793.5	41800.5	41758.4	41726.7	41653.3	43625.5	41656.3	41752.9									885.9	20643.2	20922.5	17166.9	17657	17452.4	17176.2	17184.8	17183.4	17172.7	17166.9	20075.9	17169.4	17185.6
889.2	53503.8	54310.2	41591.5	42279.6	50971.2	41728.8	41736.3	41695.5	41664.4	41591.5	43682.2	41594.5	41689.7									885.8	20860.4	20983.6	17156.9	17676.9	17424.7	17166.1	17174.5	17173.2	17162.7	17156.9	20125.7	17159.4	17175.4
889.1	53477.7	54538.1	41529.7	42239.7	51056.2	41664.3	41672.1	41632.6	41602.1	41529.7	43749.7	41532.7	41626.6									885.7	21169	21028.1	17146.9	17699.9	17398.5	17156	17164.3	17163.1	17152.6	17146.9	20154.2	17149.4	17165.2
889	53805.2	54707.1	41468	42200.8	51069.5	41599.8	41608	41569.8	41539.8	41468	43828.7	41470.8	41563.6									885.6	20720.2	21054.7	17136.9	17726.4	17373.8	17145.8	17154.1	17153	17142.6	17136.9	20159.9	17139.3	17155
888.9	53762.4	54814.9	41406.2	42163	51007.7	41535.5	41544	41506.9	41477.6	41406.2	43920.3	41409	41500.5									885.5	20831.9	21063	17126.9	17756.8	17350.3	17135.7	17143.9	17142.8	17132.6	17126.9	20142	17129.3	17144.9
888.8	53667	54863	41344.4	42126.4	50870.8	41471.2	41480	41444.1	41415.3	41344.4	44025.9	41347.2	41437.5									885.4	21002.4	21053.8	17116.9	17791.8	17328.1	17125.6	17133.7	17132.7	17122.6	17117	20100.9	17119.3	17134.7
888.7	53756.8	54855.7	41282.6	42091.1	50662.3	41406.9	41416.1	41381.2	41353	41282.6	44146.4	41285.3	41374.5									885.3	20924.8	21029	17107	17832.1	17306.8	17115.5	17123.5	17122.6	17112.5	17107	20037.9	17109.3	17124.5
888.6	54094.1	54800.6	41220.9	42057.1	50388.2	41342.8	41352.2	41318.4	41290.8	41220.9	44283	41223.5	41311.5									885.2	20873.2	20991.5	17097	17878.2	17286.5	17105.4	17113.3	17112.5	17102.5	17097	19955.3	17099.3	17114.3
888.5	54324.8	54707.4	41159.1	42024.6	50057.3	41278.7	41288.4	41255.7	41228.5	41159.1	44436.9	41161.7	41248.6									885.1	20597	20944.7	17087	17931.2	17267	17095.3	17103.1	17102.3	17092.5	17087	19855.8	17089.2	17104.2
888.4	54327	54587.5	41097.3	41993.5	49679.6	41214.7	41224.6	41192.9	41166.2	41097.3	44609.2	41099.8	41185.6									885	20667.1	20892.8	17077	17991.9	17248.2	17085.2	17092.9	17092.2	17082.5	17077	19742.8	17079.2	17094
888.3	54482.5	54452.7	41035.6	41964.2	49265.2	41150.7	41160.8	41130.1	41104	41035.5	44801.2	41038	41122.7									884.9	20670.8	20840	17067	18061.2	17230.1	17075.1	17082.7	17082.1	17072.5	17067	19619.5	17069.2	17083.8
888.2	54065.9	54314.5	40973.8	41936.6	48825.1	41086.8	41097.2	41067.4	41041.8	40973.8	45013.9	40976.2	41059.8									884.8	20938.7	20790.2	17057	18140.2	17212.6	17065	17072.6	17072	17062.5	17057	19488.9	17059.2	17073.7
888.1	54049.4	54183.7	40912	41910.9	48368.3	41022.9	41033.5	41004.7	40979.5	40912	45248.6	40914.4	40996.9									884.7	20833.5	20747.6	17047	18230	17195.6	17054.9	17062.4	17061.9	17052.4	17047	19354.1	17049.2	17063.5
888	54323.9	54069.8	40850.2	41887.2	47903.7	40959.2	40969.9	40942	40917.3	40850.2	45505.7	40852.5	40934.1									884.6	20918.8	20715.7	17037.1	18331.9	17179.1	17044.8	17052.2	17051.8	17042.4	17037.1	19217.5	17039.1	17053.3
887.9	54455.4	53980.8	40788.4	41865.6	47438.3	40895.4	40906.3	40879.3	40855.1	40788.4	45786.4	40790.7	40871.3									884.5	20929.8	20697.7	17027.1	18446.8	17163.1	17034.7	17042	17041.7	17032.4	17027.1	19081.3	17029.1	17043.2
887.8	54183.5	53923.4	40726.7	41846.5	46977.7	40831.7	40842.8	40816.6	40792.8	40726.7	46091.3	40728.9	40808.5									884.4	20932.3	20696.3	17017.1	18576	17147.4	17024.6	17031.9	17031.5	17022.4	17017.1	18947.1	17019.1	17033
887.7	54077.3	53902.6	40664.9	41829.9	46527	40768.1	40779.3	40753.9	40730.6	40664.9	46420.3	40667.1	40745.7									884.3	21127.3	20714.1	17007.1	18720.7	17132.1	17014.5	17021.7	17021.4	17012.4	17007.1	18816.2	17009.1	17022.9
887.6	54292.7	53922.1	40603.1	41816	46089	40704.5	40715.9	40691.3	40668.4	40603.1	46773.9	40605.3	40682.9									884.2	21086.2	20752.9	16997.1	18881.5	17117.2	17004.4	17011.5	17011.3	17002.3	16997.1	18689.7	16999.1	17012.7
887.5	54301	53983.8	40541.4	41805.1	45666.8	40641	40652.5	40628.6	40606.2	40541.4	47150.9	40543.4	40620.2									884.1	21068.1	20814.2	16987.1	19059.7	17102.5	16994.3	17001.4	17001.2	16992.3	16987.1	18568.2	16989.1	17002.6
887.4	54484.2	54088.7	40479.6	41797.3	45261.9	40577.5	40589.1	40566	40544	40479.6	47550.5	40481.6	40557.4									884	21140	20898.9	16977.2	19255.4	17088.1	16984.3	16991.2	16991.1	16982.3	16977.2	18452.2	16979.1	16992.4
887.3	54427.6	54236.3	40417.8	41793.1	44875.1	40514.1	40525.7	40503.4	40481.8	40417.8	47971.1	40419.8	40494.7									883.9	21313.4	21007.5	16967.2	19468.9	17074	16974.2	16981.1	16981	16972.3	16967.2	18342	16969	16982.3
887.2	54191.7	54424.5	40356	41792.7	44507.3	40450.7	40462.4	40440.8	40419.6	40356	48409.3	40358	40432									883.8	21404	21139.7	16957.2	19699.9	17060	16964.1	16970.9	16970.9	16962.3	16957.2	18237.7	16959	16972.2
887.1	54279.6	54650	40294.3	41796.4	44158.4	40387.3	40399.2	40378.2	40357.4	40294.3	48861.8	40296.2	40369.3									883.7	21664.1	21294.1	16947.2	19947	17046.3	16954	16960.8	16960.8	16952.3	16947.2	18139.4	16949	16962
887	54748.6	54907.5	40232.5	41804.6	43828.5	40324	40335.9	40315.6	40295.2	40232.5	49322.6	40234.4	40306.7									883.6	21837.7	21468.8	16937.2	20208.3	17032.8	16944	16950.7	16950.7	16942.3	16937.2	18046.9	16939	16951.9
886.9	55346.1	55190.4	40170.7	41817.7	43517.1	40260.7	40272.7	40253	40233	40170.7	49785.2	40172.6	40244									883.5	21862.6	21659.6	16927.2	20479.7	17019.5	16933.9	16940.5	16940.6	16932.2	16927.2	17960.1	16929	16941.8
886.8	55320.1	55490.3	40108.9	41836.4	43223.4	40197.4	40209.5	40190.5	40170.8	40108.9	50241.7	40110.8	40181.4									883.4	21955.3	21861	16917.2	20756.2	17006.3	16923.8	16930.4	16930.5	16922.2	16917.2	17878.9	16919	16931.6
886.7	54917	55796.8	40047.2	41861.1	42947	40134.2	40146.4	40127.9	40108.7	40047.2	50681.2	40049	40118.8									883.3	22172.9	22065.8	16907.3	21030.4	16993.4	16913.8	16920.2	16920.5	16912.2	16907.3	17802.9	16909	16921.5
886.6	54992.4	56098.4	39985.4	41892.5	42686.8	40071.1	40083.2	40065.4	40046.5	39985.4	51092.8	39987.2	40056.2									883.2	22112.8	22263.6	16897.3	21292.5	16980.5	16903.7	16910.1	16910.4	16902.2	16897.3	17732.1	16899	16911.4
886.5	55560.4	56381.8	39923.6	41931.3	42442.2	40007.9	40020.1	40002.9	39984.3	39923.6	51463.2	39925.4	39993.6									883.1	22139.3	22443.1	16887.3	21531.4	16967.8	16893.6	16900	16900.3	16892.2	16887.3	17665.9	16889	16901.3
886.4	56028.3	56634.1	39861.9	41978.5	42212.2	39944.8	39957.1	39940.4	39922.2	39861.9	51779.2	39863.6	39931									883	22329.7	22590.8	16877.3	21733.9	16955.2	16883.5	16889.9	16890.2	16882.2	16877.3	17604.3	16879	16891.1
886.3	55829.5	56842.3	39800.1	42035.2	41995.8	39881.7	39894	39877.9	39860	39800.1	52028.2	39801.8	39868.4									882.9	22496.4	22693.8	16867.3	21887.3	16942.8	16873.5	16879.7	16880.1	16872.2	16867.3	17546.8	16869	16881
886.2	56131.4	56994.7	39738.3	42102.5	41792.1	39818.7	39831	39815.4	39797.9	39738.3	52197.8	39740	39805.9									882.8	22442.6	22740.6	16857.3	21980.6	16930.4	16863.4	16869.6	16870	16862.2	16857.3	17493.2	16859	16870.9
886.1	55971.1	57082.8	39676.5	42182.1	41600.1	39755.7	39768	39752.9	39735.7	39676.5	52279.1	39678.2	39743.4									882.7	22423.1	22723.2	16847.3	22005.9	16918.2	16853.4	16859.5	16859.9	16852.1	16847.4	17443.3	16849	16860.8
886	55966	57100.9	39614.8	42275.5	41419.1	39692.7	39705	39690.4	39673.6	39614.8	52265.6	39616.4	39680.8									882.6	22135.1	22638.6	16837.4	21960.6	16906	16843.3	16849.4	16849.8	16842.1	16837.4	17396.7	16838.9	16850.7
885.9	56295	57048.4	39553	42384.7	41248.1	39629.7	39642.1	39627.9	39611.4	39553	52155.5	39554.6	39618.3									882.5	22267.8	22489.3	16827.4	21847.4	16894	16833.2	16839.3	16839.8	16832.1	16827.4	17353.1	16828.9	16840.6
885.8	56386.9	56928.8	39491.2	42512.4	41086.2	39566.8	39579.2	39565.5	39549.3	39491.2	51950.8	39492.8	39555.8									882.4	22213.6	22282.7	16817.4	21674	16882	16823.2	16829.2	16829.7	16822.1	16817.4	17312.4	16818.9	16830.5
885.7	56263.7	56750.2	39429.4	42661	40932.6	39503.9	39516.2	39503	39487.1	39429.4	51657.6	39431	39493.3									882.3	22154.3	22029.6	16807.4	21451.4	16870.2	16813.1	16819	16819.6	16812.1	16807.4	17274.2	16808.9	16820.3
885.6	56291.4	56524.4	39367.7	42834	40786.7	39441	39453.4	39440.6	39425	39367.7	51285.1	39369.2	39430.9									882.2	21906.6	21742.8	16797.4	21192.7	16858.4	16803.1	16808.9	16809.5	16802.1	16797.4	17238.3	16798.9	16810.2
885.5	56203.6	56266.2	39305.9	43034.9	40647.7	39378.1	39390.5	39378.2	39362.8	39305.9	50845.4	39307.4	39368.4									882.1	21745.2	21434.5	16787.5	20910.4	16846.7	16793	16798.8	16799.4	16792.1	16787.5	17204.6	16788.9	16800.1
885.4	56301.7	55992.4	39244.1	43267.9	40515	39315.3	39327.7	39315.8	39300.7	39244.1	50351.5	39245.6	39305.9									882	21444.5	21116.5	16777.5	20616.4	16835	16783	16788.7	16789.4	16782	16777.5	17172.7	16778.9	16790
885.3	56288.7	55720	39182.3	43538	40387.9	39252.5	39264.8	39253.3	39238.6	39182.3	49816.4	39183.8	39243.5									881.9	21004.7	20798	16767.5	20320	16823.5	16772.9	16778.6	16779.3	16772	16767.5	17142.6	16768.9	16779.9
885.2	56256.9	55466.9	39120.6	43850	40266	39189.7	39202	39190.9	39176.5	39120.6	49253.3	39122	39181.1									881.8	20805.5	20485.9	16757.5	20028.4	16812	16762.9	16768.5	16769.2	16762	16757.5	17114.1	16758.9	16769.8
885.1	56869.1	55249.6	39058.8	44210.2	40148.6	39126.9	39139.2	39128.6	39114.4	39058.8	48673.3	39060.2	39118.7									881.7	20492.1	20185.9	16747.5	19747.4	16800.5	16752.8	16758.4	16759.1	16752	16747.5	17087	16748.9	16759.7
885	57175.9	55084.3	38997	44624.3	40035.5	39064.2	39076.5	39066.2	39052.2	38997	48087.1	38998.4	39056.2									881.6	20248.5	19900.9	16737.5	19480.1	16789.1	16742.8	16748.3	16749	16742	16737.5	17061.1	16738.9	16749.6
884.9	57281.3	54985.5	38935.3	45099.1	39926.1	39001.4	39013.7	39003.8	38990.1	38935.2	47502.8	38936.6	38993.8									881.5	20205.1	19633.6	16727.5	19229.2	16777.8	16732.7	16738.2	16739	16732	16727.5	17036.4	16728.9	16739.5
884.8	57374.6	54966.5	38873.5	45642	39820.1	38938.7	38951	38941.4	38928	38873.5	46926.8	38874.8	38931.5									881.4	19970.5	19384.8	16717.5	18995.8	16766.5	16722.7	16728.1	16728.9	16722	16717.6	17012.8	16718.9	16729.5
884.7	57470.3	55039.3	38811.7	46259.4	39717.2	38876.1	38888.3	38879.1	38865.9	38811.7	46365	38813	38869.1									881.3	19418.6	19154.6	16707.6	18780	16755.3	16712.7	16718	16718.8	16712	16707.6	16990.1	16708.9	16719.4
884.6	57361	55214.8	38749.9	46959	39617.1	38813.4	38825.6	38816.7	38803.8	38749.9	45820.9	38751.2	38806.7									881.2	19124.8	18943.1	16697.6	18582	16744.1	16702.6	16708	16708.8	16702	16697.6	16968.2	16698.9	16709.3
884.5	57812.2	55502.1	38688.2	47746.7	39519.5	38750.7	38762.9	38754.3	38741.7	38688.2	45297.7	38689.4	38744.3									881.1	18990.9	18749.5	16687.6	18401	16732.9	16692.6	16697.9	16698.7	16692	16687.6	16947.1	16688.9	16699.2
884.4	58526.7	55908.9	38626.4	48629.2	39424.1	38688.1	38700.3	38692	38679.6	38626.4	44797.1	38627.6	38682									881	18955.5	18573.1	16677.6	18236.5	16721.8	16682.5	16687.8	16688.6	16682	16677.6	16926.8	16678.9	16689.1
884.3	59003.9	56441.8	38564.6	49612	39330.9	38625.5	38637.6	38629.7	38617.5	38564.6	44320	38565.8	38619.7									880.9	18764.4	18412.7	16667.6	18087.4	16710.8	16672.5	16677.7	16678.6	16671.9	16667.6	16907	16668.9	16679
884.2	59134.4	57103.8	38502.8	50697.5	39239.5	38562.9	38575	38567.4	38555.4	38502.8	43867.5	38504.1	38557.3									880.8	18300	18267.2	16657.6	17952.4	16699.8	16662.5	16667.6	16668.5	16661.9	16657.7	16887.8	16658.9	16668.9
884.1	59912.9	57896.7	38441.1	51888.1	39149.9	38500.3	38512.4	38505	38493.3	38441.1	43439	38442.3	38495									880.7	18070.8	18135.4	16647.7	17830.6	16688.8	16652.4	16657.5	16658.4	16651.9	16647.7	16869.2	16648.9	16658.8
884	60740.3	58816.7	38379.3	53179.8	39061.8	38437.8	38449.8	38442.7	38431.2	38379.3	43034.8	38380.5	38432.7									880.6	17790	18016	16637.7	17720.8	16677.8	16642.4	16647.4	16648.4	16641.9	16637.7	16851.1	16638.9	16648.8
883.9	61534.3	59856.1	38317.5	54565.9	38975.2	38375.2	38387.2	38380.4	38369.2	38317.5	42654.1	38318.7	38370.4									880.5	17936.7	17908.1	16627.7	17621.8	16666.9	16632.3	16637.3	16638.3	16631.9	16627.7	16833.4	16628.9	16638.7
883.8	62317.5	61000.6	38255.8	56033.3	38890	38312.7	38324.6	38318.1	38307.1	38255.8	42295.9	38256.9	38308.1									880.4	17911.8	17810.3	16617.7	17532.6	16656	16622.3	16627.3	16628.2	16621.9	16617.7	16816.1	16618.9	16628.6
883.7	63064.6	62224.6	38194	57556.8	38806	38250.2	38262.1	38255.8	38245	38194	41959.7	38195.1	38245.8									880.3	17567.8	17721.5	16607.7	17451.9	16645.2	16612.3	16617.2	16618.2	16611.9	16607.7	16799.2	16608.9	16618.5
883.6	63856.2	63493.9	38132.2	59104	38723.2	38187.7	38199.5	38193.6	38182.9	38132.2	41644.1	38133.3	38183.5									880.2	17397.3	17640.8	16597.7	17379	16634.3	16602.2	16607.1	16608.1	16601.9	16597.7	16782.7	16598.9	16608.4
883.5	64741.9	64758.2	38070.4	60625.1	38641.4	38125.2	38137	38131.3	38120.9	38070.4	41348.2	38071.5	38121.2									880.1	17111.9	17567.3	16587.8	17312.8	16623.5	16592.2	16597	16598.1	16591.9	16587.8	16766.5	16588.9	16598.4
883.4	65885.9	65955.7	38008.7	62059.9	38560.6	38062.7	38074.5	38069	38058.8	38008.7	41070.8	38009.7	38058.9									880	16893.5	17500.1	16577.8	17252.7	16612.8	16582.2	16587	16588	16581.9	16577.8	16750.6	16578.9	16588.3
883.3	66368.7	67012.6	37946.9	63336.1	38480.8	38000.2	38012	38006.7	37996.7	37946.9	40810.6	37947.9	37996.7									879.9	16961.3	17438.4	16567.8	17197.7	16602	16572.1	16576.9	16578	16571.9	16567.8	16735	16568.9	16578.2
883.2	66036.4	67847.2	37885.1	64372.8	38401.8	37937.8	37949.5	37944.5	37934.7	37885.1	40566.6	37886.2	37934.4									879.8	16754.4	17381.5	16557.8	17147.2	16591.3	16562.1	16566.8	16567.9	16561.9	16557.8	16719.6	16558.9	16568.1
883.1	66370.1	68383.4	37823.3	65095.4	38323.6	37875.3	37887	37882.2	37872.6	37823.3	40337.5	37824.4	37872.2									879.7	16759.1	17329	16547.8	17100.8	16580.6	16552.1	16556.8	16557.8	16551.8	16547.8	16704.5	16548.9	16558.1
883	66546.5	68558.7	37761.6	65442.4	38246.2	37812.9	37824.5	37820	37810.5	37761.6	40122.3	37762.6	37809.9									879.6	16616.2	17280.1	16537.8	17057.8	16569.9	16542	16546.7	16547.8	16541.8	16537.8	16689.6	16538.9	16548
882.9	66535.2	68338.7	37699.8	65380.6	38169.5	37750.5	37762.1	37757.7	37748.5	37699.8	39919.7	37700.8	37747.7									879.5	16537.7	17234.5	16527.8	17017.9	16559.2	16532	16536.6	16537.7	16531.8	16527.8	16675	16528.9	16537.9
882.8	66203.2	67721.7	37638	64909.7	38093.4	37688.1	37699.6	37695.5	37686.4	37638	39728.7	37639	37685.5									879.4	16676.3	17191.9	16517.9	16980.7	16548.6	16522	16526.5	16527.7	16521.8	16517.9	16660.6	16518.9	16527.9
882.7	65566.2	66741.4	37576.2	64063.9	38018	37625.7	37637.2	37633.2	37624.4	37576.2	39548.5	37577.2	37623.2									879.3	16485.5	17151.7	16507.9	16945.7	16538	16512	16516.5	16517.6	16511.8	16507.9	16646.3	16508.9	16517.8
882.6	64841.1	65456.1	37514.5	62902.9	37943.2	37563.3	37574.7	37571	37562.3	37514.5	39377.9	37515.4	37561									879.2	16476.9	17113.9	16497.9	16912.8	16527.4	16501.9	16506.4	16507.6	16501.8	16497.9	16632.3	16498.9	16507.7
882.5	64359.6	63942.3	37452.7	61504	37868.9	37501	37512.3	37508.8	37500.3	37452.7	39216.1	37453.7	37498.8									879.1	16590.7	17078	16487.9	16881.8	16516.8	16491.9	16496.4	16497.5	16491.8	16487.9	16618.4	16488.9	16497.7
882.4	63109.7	62277.6	37390.9	59945.6	37795.2	37438.6	37449.9	37446.6	37438.2	37390.9	39062.4	37391.9	37436.6									879	16525.1	17044	16477.9	16852.3	16506.3	16481.9	16486.3	16487.5	16481.8	16477.9	16604.7	16479	16487.6
882.3	62221.2	60533.4	37329.2	58299.9	37722	37376.3	37387.5	37384.4	37376.2	37329.2	38915.9	37330.1	37374.4									878.9	16209.4	17011.5	16467.9	16824.3	16495.7	16471.9	16476.2	16477.4	16471.8	16467.9	16591.1	16469	16477.5
882.2	61085.5	58772.2	37267.4	56630.2	37649.2	37313.9	37325.1	37322.2	37314.2	37267.4	38776	37268.3	37312.2									878.8	16325.8	16980.5	16458	16797.6	16485.2	16461.8	16466.2	16467.4	16461.8	16458	16577.7	16459	16467.5
882.1	59572.6	57039.2	37205.6	54982.2	37576.9	37251.6	37262.8	37260	37252.1	37205.6	38641.9	37206.5	37250									878.7	16304.3	16950.9	16448	16772	16474.7	16451.8	16456.1	16457.3	16451.8	16448	16564.5	16449	16457.4
882	58022.3	55370	37143.8	53392.3	37505.1	37189.3	37200.4	37197.8	37190.1	37143.8	38513.3	37144.7	37187.8									878.6	16315	16922.4	16438	16747.5	16464.2	16441.8	16446.1	16447.3	16441.8	16438	16551.3	16439	16447.3
881.9	56339.4	53786.4	37082.1	51882.6	37433.6	37127	37138	37135.6	37128	37082.1	38389.5	37082.9	37125.7									878.5	16190.1	16895	16428	16723.9	16453.7	16431.8	16436	16437.2	16431.8	16428	16538.3	16429	16437.3
881.8	54496.7	52301.2	37020.3	50466.6	37362.5	37064.7	37075.7	37073.4	37066	37020.3	38270.1	37021.2	37063.5									878.4	15818.2	16868.7	16418	16701.2	16443.2	16421.8	16426	16427.2	16421.8	16418	16525.4	16419	16427.2
881.7	52592.2	50923	36958.5	49153.2	37291.7	37002.4	37013.3	37011.2	37004	36958.5	38154.6	36959.4	37001.3									878.3	16141.8	16843.2	16408	16679.3	16432.8	16411.7	16415.9	16417.1	16411.8	16408	16512.6	16409	16417.2
881.6	50891.4	49652.4	36896.8	47943.5	37221.3	36940.1	36951	36949.1	36941.9	36896.8	38042.7	36897.6	36939.2									878.2	16424.1	16818.6	16398	16658.1	16422.3	16401.7	16405.8	16407.1	16401.8	16398	16499.9	16399	16407.1
881.5	49494.5	48489.4	36835	46837.7	37151.2	36877.9	36888.7	36886.9	36879.9	36835	37934.1	36835.8	36877									878.1	16398.1	16794.8	16388	16637.6	16411.9	16391.7	16395.8	16397	16391.8	16388.1	16487.3	16389	16397
881.4	47975.3	47429.5	36773.2	45831.8	37081.5	36815.6	36826.4	36824.7	36817.9	36773.2	37828.4	36774	36814.9									878	16342.2	16771.7	16378.1	16617.8	16401.5	16381.7	16385.7	16387	16381.8	16378.1	16474.9	16379	16387
881.3	46364.1	46466.8	36711.4	44920	37012	36753.4	36764.1	36762.5	36755.9	36711.4	37725.4	36712.2	36752.7									877.9	16171.6	16749.3	16368.1	16598.4	16391.1	16371.6	16375.7	16376.9	16371.8	16368.1	16462.5	16369	16376.9
881.2	44953.3	45595.9	36649.7	44097.3	36942.8	36691.1	36701.8	36700.4	36693.9	36649.7	37624.9	36650.5	36690.6									877.8	16030.8	16727.5	16358.1	16579.6	16380.7	16361.6	16365.6	16366.9	16361.8	16358.1	16450.2	16359	16366.9
881.1	43829.7	44809	36587.9	43356	36873.9	36628.9	36639.5	36638.2	36631.8	36587.9	37526.6	36588.7	36628.5									877.7	16089.5	16706.4	16348.1	16561.3	16370.3	16351.6	16355.6	16356.9	16351.8	16348.1	16438	16349	16356.8
881	43219.4	44099.7	36526.1	42689.9	36805.2	36566.7	36577.2	36576.1	36569.8	36526.1	37430.3	36526.9	36566.3									877.6	16061.6	16685.7	16338.1	16543.5	16359.9	16341.6	16345.5	16346.8	16341.8	16338.1	16425.8	16339	16346.8
880.9	42280.6	43460.2	36464.3	42091.6	36736.8	36504.4	36514.9	36513.9	36507.8	36464.3	37336	36465.1	36504.2									877.5	15983.5	16665.6	16328.1	16526	16349.6	16331.6	16335.5	16336.8	16331.8	16328.1	16413.7	16329	16336.7
880.8	41738.9	42883.2	36402.6	41553.7	36668.6	36442.2	36452.6	36451.8	36445.8	36402.6	37243.5	36403.3	36442.1									877.4	16040.4	16645.9	16318.2	16509	16339.2	16321.6	16325.4	16326.7	16321.8	16318.2	16401.8	16319	16326.7
880.7	41201.4	42362.4	36340.8	41070.2	36600.7	36380	36390.4	36389.7	36383.8	36340.8	37152.5	36341.6	36380									877.3	15948.9	16626.7	16308.2	16492.3	16328.9	16311.5	16315.4	16316.7	16311.7	16308.2	16389.8	16309	16316.6
880.6	40730.7	41891.1	36279	40634.4	36532.9	36317.8	36328.1	36327.5	36321.8	36279	37063.1	36279.8	36317.9									877.2	15951.3	16607.9	16298.2	16476	16318.5	16301.5	16305.4	16306.6	16301.7	16298.2	16378	16299	16306.6
880.5	40073.5	41463.8	36217.2	40241	36465.4	36255.6	36265.9	36265.4	36259.8	36217.2	36975	36218	36255.8									877.1	16221.5	16589.5	16288.2	16460	16308.2	16291.5	16295.3	16296.6	16291.7	16288.2	16366.2	16289.1	16296.5
880.4	39173.2	41074.9	36155.5	39884.4	36398	36193.4	36203.6	36203.3	36197.8	36155.5	36888.2	36156.2	36193.7									877	16152.8	16571.5	16278.2	16444.3	16297.9	16281.5	16285.3	16286.6	16281.7	16278.2	16354.4	16279.1	16286.5
880.3	39054.4	40719.4	36093.7	39559.9	36330.8	36131.2	36141.4	36141.1	36135.8	36093.7	36802.7	36094.4	36131.6									876.9	16315.1	16553.8	16268.2	16428.8	16287.6	16271.5	16275.2	16276.5	16271.7	16268.2	16342.8	16269.1	16276.4
880.2	38784.4	40393.3	36031.9	39263.5	36263.8	36069.1	36079.2	36079	36073.8	36031.9	36718.2	36032.6	36069.5									876.8	16182.7	16536.4	16258.2	16413.6	16277.3	16261.5	16265.2	16266.5	16261.7	16258.3	16331.1	16259.1	16266.4
880.1	37871.4	40092.7	35970.2	38991.2	36197	36006.9	36017	36016.9	36011.8	35970.1	36634.9	35970.9	36007.4									876.7	15998.2	16519.4	16248.3	16398.7	16267	16251.5	16255.1	16256.5	16251.7	16248.3	16319.6	16249.1	16256.4
880	37379.4	39814.3	35908.4	38740.1	36130.3	35944.8	35954.8	35954.8	35949.8	35908.4	36552.5	35909.1	35945.3									876.6	16185.1	16502.6	16238.3	16384	16256.7	16241.4	16245.1	16246.4	16241.7	16238.3	16308.1	16239.1	16246.3
879.9	37025.7	39555.4	35846.6	38507.3	36063.8	35882.6	35892.5	35892.7	35887.8	35846.6	36471	35847.3	35883.2									876.5	16267	16486.1	16228.3	16369.5	16246.4	16231.4	16235	16236.4	16231.7	16228.3	16296.6	16229.1	16236.3
879.8	36182.8	39313.4	35784.8	38290.3	35997.4	35820.4	35830.3	35830.6	35825.8	35784.8	36390.5	35785.5	35821.1									876.4	16529.2	16469.9	16218.3	16355.2	16236.2	16221.4	16225	16226.3	16221.7	16218.3	16285.2	16219.1	16226.2
879.7	35969	39086.3	35723.1	38087.3	35931.2	35758.3	35768.1	35768.5	35763.8	35723.1	36310.7	35723.7	35759.1									876.3	16315.1	16453.9	16208.3	16341.1	16225.9	16211.4	16215	16216.3	16211.7	16208.3	16273.8	16209.1	16216.2
879.6	36185.1	38872.2	35661.3	37896.3	35865.1	35696.2	35705.9	35706.4	35701.8	35661.3	36231.7	35662	35697									876.2	16177.2	16438.2	16198.3	16327.2	16215.6	16201.4	16204.9	16206.3	16201.7	16198.3	16262.5	16199.1	16206.1
879.5	35763.6	38669.8	35599.5	37716.2	35799.2	35634	35643.8	35644.3	35639.8	35599.5	36153.5	35600.2	35634.9									876.1	15984.6	16422.6	16188.4	16313.5	16205.4	16191.4	16194.9	16196.2	16191.7	16188.4	16251.2	16189.1	16196.1
879.4	35062.5	38477.6	35537.7	37545.4	35733.4	35571.9	35581.6	35582.2	35577.8	35537.7	36075.9	35538.4	35572.8									876	16264.8	16407.3	16178.4	16299.9	16195.1	16181.4	16184.9	16186.2	16181.7	16178.4	16239.9	16179.1	16186
879.3	34654	38294.5	35476	37383	35667.7	35509.8	35519.4	35520.1	35515.9	35476	35999	35476.6	35510.8									875.9	16271.7	16392.2	16168.4	16286.5	16184.9	16171.4	16174.8	16176.2	16171.7	16168.4	16228.7	16169.1	16176
879.2	34872.1	38119.8	35414.2	37228.1	35602.1	35447.7	35457.2	35458.1	35453.9	35414.2	35922.8	35414.8	35448.7									875.8	16195	16377.2	16158.4	16273.2	16174.7	16161.4	16164.8	16166.1	16161.7	16158.4	16217.5	16159.2	16166
879.1	34911.7	37952.4	35352.4	37079.8	35536.6	35385.6	35395.1	35396	35391.9	35352.4	35847.1	35353.1	35386.7									875.7	16078.7	16362.5	16148.4	16260	16164.4	16151.3	16154.8	16156.1	16151.7	16148.4	16206.4	16149.2	16155.9
879	34750.6	37791.8	35290.7	36937.7	35471.2	35323.5	35332.9	35333.9	35329.9	35290.6	35771.9	35291.3	35324.6									875.6	16006.6	16347.9	16138.4	16247	16154.2	16141.3	16144.7	16146.1	16141.7	16138.4	16195.2	16139.2	16145.9
878.9	34618.4	37637.2	35228.9	36801	35406	35261.4	35270.8	35271.8	35267.9	35228.9	35697.3	35229.5	35262.6									875.5	15975.8	16333.5	16128.5	16234.1	16144	16131.3	16134.7	16136	16131.7	16128.5	16184.2	16129.2	16135.9
878.8	34473.8	37488.2	35167.1	36669.2	35340.8	35199.3	35208.6	35209.8	35206	35167.1	35623.2	35167.7	35200.5									875.4	16181.6	16319.2	16118.5	16221.3	16133.8	16121.3	16124.6	16126	16121.7	16118.5	16173.1	16119.2	16125.8
878.7	34480.7	37344.4	35105.3	36542	35275.7	35137.2	35146.5	35147.7	35144	35105.3	35549.6	35105.9	35138.5									875.3	16052.3	16305	16108.5	16208.6	16123.6	16111.3	16114.6	16116	16111.7	16108.5	16162.1	16109.2	16115.8
878.6	34350	37205.2	35043.6	36418.8	35210.7	35075.1	35084.3	35085.6	35082	35043.6	35476.4	35044.2	35076.5									875.2	16153	16291.1	16098.5	16196	16113.4	16101.3	16104.6	16105.9	16101.7	16098.5	16151.1	16099.2	16105.7
878.5	34154.1	37070.4	34981.8	36299.5	35145.8	35013	35022.2	35023.6	35020.1	34981.8	35403.6	34982.4	35014.4									875.1	16327.6	16277.2	16088.5	16183.6	16103.2	16091.3	16094.5	16095.9	16091.7	16088.5	16140.1	16089.2	16095.7
878.4	34264.4	36939.6	34920	36183.7	35081.1	34950.9	34960.1	34961.5	34958.1	34920	35331.3	34920.6	34952.4									875	16073.7	16263.5	16078.5	16171.2	16093	16081.3	16084.5	16085.9	16081.7	16078.5	16129.2	16079.2	16085.7
878.3	34213.6	36812.4	34858.2	36071.1	35016.3	34888.9	34898	34899.4	34896.1	34858.2	35259.3	34858.8	34890.4									874.9	16020.7	16249.9	16068.5	16158.9	16082.8	16071.3	16074.5	16075.9	16071.7	16068.5	16118.3	16069.2	16075.6
878.2	34087.5	36688.7	34796.5	35961.4	34951.7	34826.8	34835.8	34837.4	34834.2	34796.5	35187.7	34797	34828.3									874.8	16308.6	16236.4	16058.5	16146.7	16072.6	16061.3	16064.5	16065.8	16061.7	16058.6	16107.4	16059.2	16065.6
878.1	33954	36568.1	34734.7	35854.5	34887.1	34764.7	34773.7	34775.3	34772.2	34734.7	35116.4	34735.3	34766.3									874.7	16175.1	16223	16048.6	16134.6	16062.4	16051.2	16054.4	16055.8	16051.7	16048.6	16096.5	16049.2	16055.6
878	33897.6	36450.6	34672.9	35750.1	34822.6	34702.7	34711.6	34713.3	34710.2	34672.9	35045.6	34673.5	34704.3									874.6	16275	16209.7	16038.6	16122.5	16052.2	16041.2	16044.4	16045.8	16041.7	16038.6	16085.7	16039.3	16045.5
877.9	33998.9	36335.7	34611.1	35648.1	34758.2	34640.6	34649.5	34651.2	34648.3	34611.1	34975	34611.7	34642.3									874.5	16145.3	16196.5	16028.6	16110.5	16042.1	16031.2	16034.4	16035.7	16031.7	16028.6	16074.9	16029.3	16035.5
877.8	34028	36223.5	34549.4	35548.2	34693.9	34578.6	34587.4	34589.2	34586.3	34549.4	34904.7	34549.9	34580.3									874.4	16125.3	16183.5	16018.6	16098.6	16031.9	16021.2	16024.3	16025.7	16021.7	16018.6	16064.1	16019.3	16025.5
877.7	33837.7	36113.6	34487.6	35450.4	34629.6	34516.5	34525.3	34527.2	34524.3	34487.6	34834.7	34488.2	34518.3									874.3	15992.3	16170.5	16008.6	16086.8	16021.7	16011.2	16014.3	16015.7	16011.7	16008.6	16053.3	16009.3	16015.4
877.6	33607.4	36006	34425.8	35354.4	34565.3	34454.5	34463.2	34465.1	34462.4	34425.8	34765	34426.4	34456.2									874.2	16005.8	16157.6	15998.6	16075	16011.6	16001.2	16004.3	16005.7	16001.7	15998.6	16042.6	15999.3	16005.4
877.5	33616.4	35900.5	34364.1	35260.3	34501.2	34392.4	34401.1	34403.1	34400.4	34364	34695.5	34364.6	34394.2									874.1	16330.4	16144.8	15988.7	16063.3	16001.4	15991.2	15994.2	15995.6	15991.7	15988.7	16031.9	15989.3	15995.4
877.4	33590.2	35797	34302.3	35167.8	34437.1	34330.4	34339.1	34341.1	34338.5	34302.3	34626.3	34302.8	34332.2									874	16328.6	16132	15978.7	16051.6	15991.3	15981.2	15984.2	15985.6	15981.7	15978.7	16021.1	15979.3	15985.3
877.3	33738.6	35695.4	34240.5	35076.7	34373.1	34268.4	34277	34279	34276.5	34240.5	34557.4	34241	34270.2									873.9	16100	16119.4	15968.7	16040	15981.1	15971.2	15974.2	15975.6	15971.7	15968.7	16010.4	15969.3	15975.3
877.2	33631.6	35595.4	34178.7	34987.2	34309.1	34206.3	34214.9	34217	34214.6	34178.7	34488.7	34179.3	34208.2									873.8	16068.6	16106.8	15958.7	16028.5	15971	15961.2	15964.2	15965.5	15961.7	15958.7	15999.8	15959.3	15965.3
877.1	33668.6	35497.1	34117	34899	34245.2	34144.3	34152.8	34155	34152.6	34116.9	34420.2	34117.5	34146.3									873.7	16107.9	16094.3	15948.7	16017	15960.8	15951.2	15954.1	15955.5	15951.7	15948.7	15989.1	15949.4	15955.2
877	33737	35400.4	34055.2	34812	34181.3	34082.3	34090.8	34093	34090.7	34055.2	34351.9	34055.7	34084.3									873.6	16179.2	16081.9	15938.7	16005.5	15950.7	15941.2	15944.1	15945.5	15941.7	15938.7	15978.5	15939.4	15945.2
876.9	33826.5	35305.1	33993.4	34726.3	34117.5	34020.3	34028.7	34030.9	34028.7	33993.4	34283.8	33993.9	34022.3									873.5	16207.8	16069.5	15928.8	15994.1	15940.5	15931.2	15934.1	15935.5	15931.7	15928.8	15967.8	15929.4	15935.2
876.8	33939.7	35211.2	33931.6	34641.6	34053.7	33958.3	33966.6	33968.9	33966.8	33931.6	34216	33932.2	33960.3									873.4	16147.5	16057.2	15918.8	15982.8	15930.4	15921.2	15924.1	15925.5	15921.7	15918.8	15957.2	15919.4	15925.2
876.7	33940.6	35118.5	33869.9	34558	33990	33896.2	33904.6	33906.9	33904.8	33869.9	34148.3	33870.4	33898.3									873.3	16100	16045	15908.8	15971.4	15920.3	15911.2	15914.1	15915.4	15911.7	15908.8	15946.6	15909.4	15915.1
876.6	33824.1	35027.1	33808.1	34475.4	33926.3	33834.2	33842.5	33844.9	33842.9	33808.1	34080.8	33808.6	33836.3									873.2	16136.4	16032.8	15898.8	15960.1	15910.1	15901.2	15904	15905.4	15901.7	15898.8	15936	15899.4	15905.1
876.5	33717.8	34936.9	33746.3	34393.7	33862.6	33772.2	33780.5	33782.9	33780.9	33746.3	34013.4	33746.8	33774.3									873.1	16127.2	16020.7	15888.8	15948.9	15900	15891.2	15894	15895.4	15891.7	15888.8	15925.5	15889.4	15895.1
876.4	33665.7	34847.7	33684.6	34312.8	33799.1	33710.2	33718.4	33720.9	33719	33684.5	33946.3	33685	33712.4									873	16238.8	16008.6	15878.8	15937.7	15889.9	15881.2	15884	15885.4	15881.7	15878.8	15914.9	15879.4	15885.1
876.3	33760.4	34759.6	33622.8	34232.8	33735.5	33648.2	33656.4	33658.9	33657.1	33622.8	33879.3	33623.3	33650.4									872.9	16155.5	15996.6	15868.8	15926.5	15879.8	15871.2	15874	15875.3	15871.7	15868.8	15904.4	15869.4	15875
876.2	33561	34672.4	33561	34153.6	33672	33586.2	33594.3	33596.9	33595.1	33561	33812.4	33561.5	33588.4									872.8	15967	15984.6	15858.9	15915.4	15869.6	15861.2	15864	15865.3	15861.7	15858.9	15893.8	15859.4	15865
																						872.7	16133.3	15972.7	15848.9	15904.3	15859.5	15851.2	15853.9	15855.3	15851.7	15848.9	15883.3	15849.5	15855
																						872.6	16079	15960.9	15838.9	15893.3	15849.4	15841.2	15843.9	15845.3	15841.7	15838.9	15872.8	15839.5	15845
																						872.5	16070.2	15949.1	15828.9	15882.2	15839.3	15831.2	15833.9	15835.3	15831.7	15828.9	15862.3	15829.5	15834.9
																						872.4	16028.7	15937.3	15818.9	15871.2	15829.2	15821.2	15823.9	15825.2	15821.8	15818.9	15851.8	15819.5	15824.9
																						872.3	16211.1	15925.6	15808.9	15860.2	15819.1	15811.1	15813.8	15815.2	15811.8	15808.9	15841.4	15809.5	15814.9
																						872.2	16310.9	15913.9	15799	15849.3	15809	15801.1	15803.8	15805.2	15801.8	15799	15830.9	15799.5	15804.9
																						872.1	16121.6	15902.2	15789	15838.4	15798.9	15791.1	15793.8	15795.2	15791.8	15789	15820.4	15789.5	15794.9
																						872	16154.6	15890.6	15779	15827.5	15788.8	15781.1	15783.8	15785.2	15781.8	15779	15810	15779.5	15784.8
																						871.9	16170.7	15879.1	15769	15816.6	15778.7	15771.1	15773.8	15775.1	15771.8	15769	15799.6	15769.5	15774.8
																						871.8	16087.7	15867.5	15759	15805.8	15768.6	15761.1	15763.8	15765.1	15761.8	15759	15789.1	15759.5	15764.8
																						871.7	16243.5	15856	15749	15795	15758.5	15751.1	15753.7	15755.1	15751.8	15749	15778.7	15749.6	15754.8
																						871.6	16236.8	15844.6	15739	15784.2	15748.4	15741.1	15743.7	15745.1	15741.8	15739	15768.3	15739.6	15744.7
																						871.5	16140.4	15833.2	15729	15773.4	15738.3	15731.1	15733.7	15735.1	15731.8	15729.1	15757.9	15729.6	15734.7
																						871.4	16177.7	15821.8	15719.1	15762.6	15728.2	15721.1	15723.7	15725	15721.8	15719.1	15747.5	15719.6	15724.7
																						871.3	15949.5	15810.4	15709.1	15751.9	15718.1	15711.1	15713.7	15715	15711.8	15709.1	15737.2	15709.6	15714.7
																						871.2	15699.1	15799.1	15699.1	15741.2	15708	15701.1	15703.6	15705	15701.8	15699.1	15726.8	15699.6	15704.7

## Sheet: Fig 3f
Figure 3f
	Weight (%)
Temperature (℃)	HNTs	CeO2@HNTs	CeO2
30	100	100	100
30.167	100	99.9903	99.9703
30.333	100	99.9903	99.9505
30.5	100	99.9903	99.9306
30.667	100	99.9903	99.9207
30.833	100	99.9903	99.9207
31	100	99.9903	99.9406
31.167	100	99.9903	99.9604
31.333	99.9887	99.9903	99.9703
31.5	99.9773	99.9806	99.9802
31.667	99.966	99.9709	99.9802
31.833	99.9546	99.9612	99.9802
32	99.9433	99.9515	99.9802
32.167	99.9433	99.9515	99.9802
32.333	99.932	99.9515	99.9802
32.5	99.932	99.9418	99.9802
32.667	99.9206	99.9418	99.9802
32.833	99.9206	99.9321	99.9802
33	99.9093	99.9321	99.9802
33.167	99.9093	99.9224	99.9802
33.333	99.9093	99.9224	99.9802
33.5	99.898	99.9224	99.9703
33.667	99.898	99.9127	99.9703
33.833	99.8866	99.9127	99.9703
34	99.8866	99.9127	99.9703
34.167	99.8866	99.903	99.9604
34.333	99.8753	99.903	99.9604
34.5	99.8753	99.903	99.9604
34.667	99.8639	99.8932	99.9604
34.833	99.8526	99.8835	99.9505
35	99.8526	99.8835	99.9505
35.167	99.8526	99.8835	99.9406
35.333	99.8526	99.8835	99.9406
35.5	99.8413	99.8738	99.9406
35.667	99.8413	99.8738	99.9406
35.833	99.8299	99.8641	99.9306
36	99.8299	99.8641	99.9306
36.167	99.8299	99.8641	99.9207
36.333	99.8186	99.8641	99.9207
36.5	99.8186	99.8641	99.9207
36.667	99.8072	99.8544	99.9108
36.833	99.8072	99.8544	99.9108
37	99.8072	99.8544	99.9108
37.167	99.7959	99.8447	99.9009
37.333	99.7959	99.8447	99.9009
37.5	99.7846	99.8447	99.9009
37.667	99.7732	99.835	99.891
37.833	99.7732	99.8253	99.891
38	99.7732	99.8253	99.891
38.167	99.7619	99.8253	99.891
38.333	99.7505	99.8156	99.8811
38.5	99.7505	99.8156	99.8811
38.667	99.7505	99.8059	99.8712
38.833	99.7392	99.7962	99.8712
39	99.7279	99.7962	99.8613
39.167	99.7279	99.7962	99.8514
39.333	99.7165	99.7865	99.8514
39.5	99.7052	99.7768	99.8514
39.667	99.7052	99.7768	99.8415
39.833	99.6938	99.7671	99.8315
40	99.6938	99.7671	99.8315
40.167	99.6825	99.7574	99.8216
40.333	99.6712	99.7574	99.8117
40.5	99.6712	99.7477	99.8018
40.667	99.6598	99.738	99.8018
40.833	99.6485	99.738	99.7919
41	99.6485	99.7283	99.782
41.167	99.6371	99.7283	99.782
41.333	99.6258	99.7186	99.7721
41.5	99.6145	99.7089	99.7622
41.667	99.6031	99.7089	99.7523
41.833	99.6031	99.6992	99.7423
42	99.5918	99.6894	99.7423
42.167	99.5804	99.6894	99.7324
42.333	99.5691	99.6797	99.7225
42.5	99.5691	99.67	99.7126
42.667	99.5578	99.67	99.7027
42.833	99.5464	99.6603	99.6928
43	99.5351	99.6506	99.6829
43.167	99.5351	99.6409	99.6829
43.333	99.5238	99.6312	99.673
43.5	99.5124	99.6312	99.6631
43.667	99.5011	99.6215	99.6532
43.833	99.5011	99.6118	99.6433
44	99.4897	99.6021	99.6333
44.167	99.4784	99.6021	99.6234
44.333	99.4671	99.5924	99.6135
44.5	99.4557	99.5827	99.6036
44.667	99.4444	99.573	99.5937
44.833	99.4444	99.5633	99.5838
45	99.433	99.5536	99.5739
45.167	99.4217	99.5536	99.5541
45.333	99.4104	99.5439	99.5442
45.5	99.399	99.5342	99.5342
45.667	99.3877	99.5245	99.5243
45.833	99.3877	99.5148	99.5144
46	99.3764	99.5051	99.5045
46.167	99.365	99.5051	99.4847
46.333	99.3537	99.4953	99.4748
46.5	99.3423	99.4856	99.4649
46.667	99.331	99.4759	99.455
46.833	99.331	99.4662	99.4451
47	99.3196	99.4662	99.4252
47.167	99.3083	99.4565	99.4153
47.333	99.297	99.4468	99.4054
47.5	99.2856	99.4371	99.3955
47.667	99.2743	99.4274	99.3757
47.833	99.2743	99.4177	99.3658
48	99.263	99.408	99.3559
48.167	99.2516	99.3983	99.3361
48.333	99.2403	99.3983	99.3261
48.5	99.2289	99.3886	99.3063
48.667	99.2176	99.3789	99.2964
48.833	99.2063	99.3692	99.2766
49	99.2063	99.3595	99.2667
49.167	99.1949	99.3498	99.2568
49.333	99.1836	99.3401	99.237
49.5	99.1722	99.3304	99.2171
49.667	99.1609	99.3304	99.2072
49.833	99.1496	99.3207	99.1973
50	99.1496	99.311	99.1775
50.167	99.1382	99.3012	99.1577
50.333	99.1269	99.2915	99.1478
50.5	99.1155	99.2818	99.1279
50.667	99.1042	99.2721	99.118
50.833	99.0929	99.2624	99.0982
51	99.0929	99.2527	99.0784
51.167	99.0815	99.2527	99.0685
51.333	99.0702	99.243	99.0487
51.5	99.0589	99.2333	99.0288
51.667	99.0475	99.2236	99.0189
51.833	99.0362	99.2139	98.9991
52	99.0362	99.2042	98.9793
52.167	99.0248	99.2042	98.9595
52.333	99.0135	99.1945	98.9496
52.5	99.0022	99.1848	98.9297
52.667	98.9908	99.1751	98.9099
52.833	98.9795	99.1654	98.8901
53	98.9795	99.1557	98.8703
53.167	98.9681	99.146	98.8505
53.333	98.9568	99.1363	98.8406
53.5	98.9455	99.1363	98.8207
53.667	98.9341	99.1266	98.8009
53.833	98.9341	99.1169	98.7811
54	98.9228	99.1071	98.7613
54.167	98.9114	99.0975	98.7415
54.333	98.9001	99.0877	98.7216
54.5	98.9001	99.0877	98.7018
54.667	98.8888	99.078	98.682
54.833	98.8774	99.0683	98.6622
55	98.8661	99.0586	98.6424
55.167	98.8548	99.0489	98.6225
55.333	98.8548	99.0489	98.6027
55.5	98.8434	99.0392	98.5928
55.667	98.8321	99.0295	98.5631
55.833	98.8207	99.0198	98.5433
56	98.8207	99.0198	98.5235
56.167	98.8094	99.0101	98.5036
56.333	98.7981	99.0004	98.4838
56.5	98.7981	98.9907	98.464
56.667	98.7867	98.981	98.4442
56.833	98.7754	98.981	98.4243
57	98.764	98.9713	98.4045
57.167	98.764	98.9616	98.3847
57.333	98.7527	98.9519	98.3649
57.5	98.7414	98.9519	98.3352
57.667	98.7414	98.9422	98.3153
57.833	98.73	98.9325	98.2955
58	98.7187	98.9325	98.2757
58.167	98.7187	98.9228	98.246
58.333	98.7073	98.9131	98.2262
58.5	98.696	98.9033	98.2063
58.667	98.696	98.9033	98.1865
58.833	98.6847	98.8936	98.1667
59	98.6733	98.8839	98.137
59.167	98.6733	98.8839	98.1171
59.333	98.662	98.8742	98.0973
59.5	98.6506	98.8645	98.0775
59.667	98.6506	98.8548	98.0478
59.833	98.6393	98.8548	98.028
60	98.628	98.8451	98.0081
60.167	98.628	98.8354	97.9784
60.333	98.6166	98.8354	97.9586
60.5	98.6053	98.8257	97.9388
60.667	98.6053	98.816	97.909
60.833	98.5939	98.816	97.8892
61	98.5939	98.8063	97.8694
61.167	98.5826	98.7966	97.8397
61.333	98.5826	98.7966	97.8199
61.5	98.5713	98.7869	97.8
61.667	98.5713	98.7772	97.7703
61.833	98.5599	98.7772	97.7505
62	98.5486	98.7675	97.7307
62.167	98.5486	98.7578	97.7009
62.333	98.5372	98.7578	97.6811
62.5	98.5372	98.7481	97.6514
62.667	98.5259	98.7481	97.6316
62.833	98.5146	98.7384	97.6117
63	98.5146	98.7384	97.582
63.167	98.5032	98.7287	97.5622
63.333	98.5032	98.7287	97.5325
63.5	98.4919	98.7189	97.5126
63.667	98.4919	98.7092	97.4829
63.833	98.4806	98.7092	97.4631
64	98.4692	98.6995	97.4433
64.167	98.4692	98.6995	97.4135
64.333	98.4579	98.6898	97.3937
64.5	98.4579	98.6801	97.3739
64.667	98.4465	98.6801	97.3442
64.833	98.4465	98.6704	97.3244
65	98.4352	98.6607	97.2946
65.167	98.4239	98.6607	97.2748
65.333	98.4239	98.651	97.2451
65.5	98.4125	98.651	97.2253
65.667	98.4125	98.6413	97.1955
65.833	98.4012	98.6413	97.1757
66	98.4012	98.6316	97.1559
66.167	98.3898	98.6219	97.1262
66.333	98.3898	98.6219	97.1063
66.5	98.3785	98.6122	97.0766
66.667	98.3785	98.6122	97.0568
66.833	98.3672	98.6025	97.037
67	98.3672	98.5928	97.0072
67.167	98.3558	98.5928	96.9874
67.333	98.3445	98.5831	96.9577
67.5	98.3445	98.5831	96.9379
67.667	98.3331	98.5734	96.9181
67.833	98.3331	98.5734	96.8883
68	98.3218	98.5637	96.8685
68.167	98.3218	98.554	96.8388
68.333	98.3105	98.554	96.819
68.5	98.3105	98.5443	96.7892
68.667	98.2991	98.5443	96.7694
68.833	98.2991	98.5346	96.7496
69	98.2878	98.5346	96.7199
69.167	98.2878	98.5249	96.7
69.333	98.2765	98.5249	96.6703
69.5	98.2765	98.5151	96.6505
69.667	98.2651	98.5054	96.6307
69.833	98.2651	98.5054	96.6009
70	98.2538	98.4957	96.5811
70.167	98.2538	98.4957	96.5613
70.333	98.2424	98.486	96.5316
70.5	98.2424	98.486	96.5118
70.667	98.2424	98.4763	96.4919
70.833	98.2311	98.4763	96.4622
71	98.2197	98.4666	96.4424
71.167	98.2197	98.4569	96.4226
71.333	98.2084	98.4569	96.3928
71.5	98.2084	98.4472	96.373
71.667	98.2084	98.4472	96.3532
71.833	98.1971	98.4375	96.3334
72	98.1857	98.4375	96.3036
72.167	98.1857	98.4278	96.2838
72.333	98.1744	98.4278	96.264
72.5	98.1744	98.4181	96.2343
72.667	98.1631	98.4084	96.2145
72.833	98.1631	98.4084	96.1946
73	98.1631	98.3987	96.1748
73.167	98.1517	98.3987	96.155
73.333	98.1404	98.389	96.1253
73.5	98.1404	98.389	96.1054
73.667	98.129	98.3793	96.0856
73.833	98.129	98.3793	96.0658
74	98.129	98.3696	96.046
74.167	98.1177	98.3696	96.0163
74.333	98.1064	98.3599	95.9964
74.5	98.1064	98.3599	95.9766
74.667	98.095	98.3502	95.9568
74.833	98.095	98.3405	95.937
75	98.095	98.3405	95.9172
75.167	98.0837	98.3405	95.8874
75.333	98.0837	98.3307	95.8676
75.5	98.0723	98.3307	95.8478
75.667	98.0723	98.321	95.828
75.833	98.061	98.321	95.8082
76	98.061	98.3113	95.7883
76.167	98.0497	98.3016	95.7685
76.333	98.0497	98.3016	95.7487
76.5	98.0497	98.2919	95.7289
76.667	98.0383	98.2919	95.7091
76.833	98.027	98.2919	95.6892
77	98.027	98.2822	95.6694
77.167	98.027	98.2822	95.6496
77.333	98.0156	98.2725	95.6298
77.5	98.0156	98.2628	95.61
77.667	98.0156	98.2628	95.5901
77.833	98.0043	98.2628	95.5703
78	97.993	98.2531	95.5505
78.167	97.993	98.2531	95.5307
78.333	97.993	98.2434	95.5109
78.5	97.9816	98.2337	95.491
78.667	97.9816	98.2337	95.4712
78.833	97.9703	98.2337	95.4514
79	97.9703	98.224	95.4316
79.167	97.959	98.224	95.4118
79.333	97.959	98.2143	95.3919
79.5	97.9476	98.2143	95.3721
79.667	97.9476	98.2046	95.3622
79.833	97.9476	98.2046	95.3424
80	97.9363	98.1949	95.3226
80.167	97.9363	98.1949	95.3027
80.333	97.9249	98.1852	95.2829
80.5	97.9249	98.1852	95.273
80.667	97.9136	98.1852	95.2532
80.833	97.9136	98.1755	95.2334
81	97.9136	98.1658	95.2136
81.167	97.9023	98.1658	95.1937
81.333	97.9023	98.1658	95.1838
81.5	97.8909	98.1561	95.164
81.667	97.8909	98.1561	95.1442
81.833	97.8909	98.1464	95.1244
82	97.8796	98.1464	95.1145
82.167	97.8796	98.1367	95.0946
82.333	97.8682	98.1367	95.0748
82.5	97.8682	98.1269	95.0649
82.667	97.8569	98.1269	95.0451
82.833	97.8569	98.1172	95.0253
83	97.8569	98.1172	95.0154
83.167	97.8456	98.1172	94.9956
83.333	97.8456	98.1075	94.9856
83.5	97.8456	98.1075	94.9658
83.667	97.8342	98.0978	94.946
83.833	97.8342	98.0978	94.9361
84	97.8229	98.0881	94.9163
84.167	97.8229	98.0881	94.9064
84.333	97.8229	98.0881	94.8865
84.5	97.8115	98.0784	94.8667
84.667	97.8115	98.0784	94.8568
84.833	97.8115	98.0687	94.837
85	97.8002	98.0687	94.8271
85.167	97.8002	98.0687	94.8073
85.333	97.7889	98.059	94.7974
85.5	97.7889	98.059	94.7775
85.667	97.7889	98.059	94.7676
85.833	97.7889	98.0493	94.7478
86	97.7775	98.0396	94.7379
86.167	97.7775	98.0396	94.7181
86.333	97.7775	98.0396	94.7082
86.5	97.7662	98.0299	94.6883
86.667	97.7662	98.0299	94.6784
86.833	97.7549	98.0299	94.6586
87	97.7549	98.0299	94.6487
87.167	97.7549	98.0202	94.6388
87.333	97.7435	98.0105	94.619
87.5	97.7435	98.0105	94.6091
87.667	97.7322	98.0105	94.5892
87.833	97.7322	98.0105	94.5793
88	97.7322	98.0008	94.5694
88.167	97.7322	98.0008	94.5496
88.333	97.7208	97.9911	94.5397
88.5	97.7208	97.9911	94.5298
88.667	97.7208	97.9814	94.51
88.833	97.7208	97.9814	94.5001
89	97.7095	97.9814	94.4901
89.167	97.7095	97.9814	94.4703
89.333	97.6982	97.9717	94.4604
89.5	97.6982	97.9717	94.4505
89.667	97.6982	97.962	94.4307
89.833	97.6982	97.962	94.4208
90	97.6868	97.962	94.4109
90.167	97.6868	97.9523	94.401
90.333	97.6755	97.9523	94.3811
90.5	97.6755	97.9523	94.3712
90.667	97.6755	97.9523	94.3613
90.833	97.6755	97.9426	94.3514
91	97.6641	97.9426	94.3316
91.167	97.6641	97.9328	94.3217
91.333	97.6641	97.9328	94.3118
91.5	97.6528	97.9328	94.3019
91.667	97.6528	97.9231	94.292
91.833	97.6528	97.9231	94.2721
92	97.6528	97.9231	94.2622
92.167	97.6415	97.9134	94.2523
92.333	97.6415	97.9134	94.2424
92.5	97.6415	97.9134	94.2325
92.667	97.6415	97.9037	94.2226
92.833	97.6301	97.9037	94.2028
93	97.6301	97.9037	94.1929
93.167	97.6301	97.9037	94.1829
93.333	97.6188	97.9037	94.173
93.5	97.6188	97.894	94.1631
93.667	97.6188	97.8843	94.1532
93.833	97.6188	97.8843	94.1433
94	97.6188	97.8843	94.1334
94.167	97.6074	97.8843	94.1235
94.333	97.6074	97.8843	94.1037
94.5	97.5961	97.8746	94.0938
94.667	97.5961	97.8746	94.0838
94.833	97.5961	97.8649	94.0739
95	97.5961	97.8649	94.064
95.167	97.5961	97.8649	94.0541
95.333	97.5961	97.8649	94.0442
95.5	97.5848	97.8649	94.0343
95.667	97.5848	97.8552	94.0244
95.833	97.5734	97.8552	94.0145
96	97.5734	97.8552	94.0046
96.167	97.5734	97.8455	93.9947
96.333	97.5734	97.8455	93.9847
96.5	97.5734	97.8455	93.9748
96.667	97.5734	97.8358	93.9649
96.833	97.5621	97.8358	93.955
97	97.5621	97.8358	93.9451
97.167	97.5621	97.8358	93.9352
97.333	97.5507	97.8358	93.9253
97.5	97.5507	97.8261	93.9154
97.667	97.5507	97.8261	93.9055
97.833	97.5507	97.8164	93.8956
98	97.5507	97.8164	93.8857
98.167	97.5394	97.8164	93.8757
98.333	97.5394	97.8164	93.8658
98.5	97.5394	97.8164	93.8559
98.667	97.5394	97.8164	93.846
98.833	97.5394	97.8067	93.8361
99	97.5281	97.8067	93.8262
99.167	97.5281	97.797	93.8163
99.333	97.5281	97.797	93.8064
99.5	97.5167	97.797	93.7965
99.667	97.5167	97.797	93.7865
99.833	97.5167	97.797	93.7766
100	97.5167	97.7873	93.7667
100.167	97.5167	97.7873	93.7568
100.333	97.5167	97.7776	93.7568
100.5	97.5054	97.7776	93.7469
100.667	97.5054	97.7776	93.737
100.833	97.494	97.7776	93.7271
101	97.494	97.7776	93.7172
101.167	97.494	97.7776	93.7073
101.333	97.494	97.7679	93.6974
101.5	97.494	97.7679	93.6875
101.667	97.494	97.7582	93.6775
101.833	97.494	97.7582	93.6775
102	97.494	97.7582	93.6676
102.167	97.4827	97.7582	93.6577
102.333	97.4827	97.7582	93.6478
102.5	97.4714	97.7582	93.6379
102.667	97.4714	97.7485	93.628
102.833	97.4714	97.7485	93.6181
103	97.4714	97.7387	93.6181
103.167	97.4714	97.7387	93.6082
103.333	97.4714	97.7387	93.5983
103.5	97.4714	97.7387	93.5884
103.667	97.46	97.7387	93.5784
103.833	97.46	97.7387	93.5685
104	97.46	97.729	93.5685
104.167	97.46	97.729	93.5586
104.333	97.46	97.7193	93.5487
104.5	97.46	97.7193	93.5388
104.667	97.4487	97.7193	93.5289
104.833	97.4487	97.7193	93.5289
105	97.4374	97.7193	93.519
105.167	97.4374	97.7193	93.5091
105.333	97.4374	97.7193	93.4992
105.5	97.4374	97.7096	93.4893
105.667	97.4374	97.6999	93.4893
105.833	97.4374	97.6999	93.4793
106	97.4374	97.6999	93.4694
106.167	97.4374	97.6999	93.4595
106.333	97.426	97.6999	93.4595
106.5	97.426	97.6999	93.4496
106.667	97.426	97.6999	93.4397
106.833	97.426	97.6902	93.4298
107	97.426	97.6902	93.4199
107.167	97.4147	97.6805	93.4199
107.333	97.4147	97.6805	93.41
107.5	97.4147	97.6805	93.4001
107.667	97.4147	97.6805	93.4001
107.833	97.4033	97.6805	93.3902
108	97.4033	97.6805	93.3802
108.167	97.4033	97.6805	93.3703
108.333	97.4033	97.6805	93.3703
108.5	97.4033	97.6708	93.3604
108.667	97.4033	97.6611	93.3505
108.833	97.4033	97.6611	93.3406
109	97.4033	97.6611	93.3406
109.167	97.392	97.6611	93.3307
109.333	97.392	97.6611	93.3208
109.5	97.392	97.6611	93.3109
109.667	97.392	97.6611	93.3109
109.833	97.3807	97.6514	93.301
110	97.3807	97.6514	93.2911
110.167	97.3807	97.6514	93.2812
110.333	97.3807	97.6514	93.2812
110.5	97.3807	97.6417	93.2712
110.667	97.3693	97.6417	93.2613
110.833	97.3693	97.6417	93.2613
111	97.3693	97.6417	93.2514
111.167	97.3693	97.6417	93.2415
111.333	97.3693	97.632	93.2316
111.5	97.3693	97.632	93.2316
111.667	97.3693	97.632	93.2217
111.833	97.3693	97.632	93.2118
112	97.358	97.632	93.2118
112.167	97.358	97.6223	93.2019
112.333	97.358	97.6223	93.192
112.5	97.358	97.6223	93.192
112.667	97.358	97.6223	93.1821
112.833	97.358	97.6126	93.1721
113	97.358	97.6126	93.1721
113.167	97.358	97.6126	93.1622
113.333	97.358	97.6126	93.1622
113.5	97.3466	97.6126	93.1523
113.667	97.3466	97.6126	93.1424
113.833	97.3353	97.6126	93.1424
114	97.3353	97.6126	93.1325
114.167	97.3353	97.6029	93.1226
114.333	97.3353	97.6029	93.1226
114.5	97.3353	97.5932	93.1127
114.667	97.3353	97.5932	93.1028
114.833	97.3353	97.5932	93.1028
115	97.324	97.5932	93.0929
115.167	97.324	97.5932	93.0829
115.333	97.324	97.5932	93.0829
115.5	97.324	97.5932	93.073
115.667	97.324	97.5932	93.0631
115.833	97.324	97.5835	93.0631
116	97.324	97.5835	93.0532
116.167	97.324	97.5835	93.0532
116.333	97.324	97.5835	93.0433
116.5	97.3126	97.5835	93.0334
116.667	97.3126	97.5738	93.0334
116.833	97.3126	97.5738	93.0235
117	97.3126	97.5738	93.0136
117.167	97.3126	97.5738	93.0136
117.333	97.3126	97.5641	93.0037
117.5	97.3126	97.5641	93.0037
117.667	97.3126	97.5641	92.9938
117.833	97.3126	97.5641	92.9938
118	97.3013	97.5641	92.9839
118.167	97.3013	97.5641	92.9739
118.333	97.3013	97.5641	92.9739
118.5	97.3013	97.5641	92.964
118.667	97.2899	97.5544	92.964
118.833	97.2899	97.5544	92.9541
119	97.2899	97.5544	92.9442
119.167	97.2899	97.5544	92.9442
119.333	97.2786	97.5544	92.9343
119.5	97.2786	97.5446	92.9343
119.667	97.2786	97.5446	92.9244
119.833	97.2786	97.5446	92.9244
120	97.2786	97.5446	92.9145
120.167	97.2786	97.5446	92.9046
120.333	97.2786	97.5349	92.9046
120.5	97.2786	97.5349	92.8947
120.667	97.2786	97.5349	92.8848
120.833	97.2786	97.5349	92.8848
121	97.2673	97.5349	92.8748
121.167	97.2673	97.5349	92.8748
121.333	97.2673	97.5349	92.8748
121.5	97.2673	97.5349	92.8649
121.667	97.2673	97.5349	92.8649
121.833	97.2673	97.5252	92.855
122	97.2673	97.5252	92.8451
122.167	97.2673	97.5252	92.8451
122.333	97.2673	97.5155	92.8352
122.5	97.2559	97.5155	92.8253
122.667	97.2559	97.5155	92.8253
122.833	97.2559	97.5155	92.8154
123	97.2559	97.5155	92.8154
123.167	97.2559	97.5155	92.8055
123.333	97.2559	97.5058	92.8055
123.5	97.2559	97.5058	92.7956
123.667	97.2559	97.5058	92.7956
123.833	97.2559	97.5058	92.7857
124	97.2446	97.5058	92.7857
124.167	97.2446	97.5058	92.7758
124.333	97.2446	97.5058	92.7758
124.5	97.2446	97.5058	92.7658
124.667	97.2446	97.5058	92.7658
124.833	97.2446	97.4961	92.7559
125	97.2446	97.4961	92.7559
125.167	97.2446	97.4961	92.746
125.333	97.2446	97.4961	92.7361
125.5	97.2332	97.4864	92.7361
125.667	97.2332	97.4864	92.7262
125.833	97.2332	97.4864	92.7262
126	97.2219	97.4864	92.7163
126.167	97.2219	97.4864	92.7163
126.333	97.2219	97.4767	92.7064
126.5	97.2219	97.4767	92.7064
126.667	97.2219	97.4767	92.6965
126.833	97.2219	97.4767	92.6965
127	97.2106	97.4767	92.6866
127.167	97.2106	97.4767	92.6866
127.333	97.2106	97.4767	92.6767
127.5	97.2106	97.4767	92.6767
127.667	97.2106	97.4767	92.6667
127.833	97.2106	97.4767	92.6667
128	97.2106	97.467	92.6568
128.167	97.2106	97.467	92.6568
128.333	97.2106	97.467	92.6469
128.5	97.2106	97.467	92.6469
128.667	97.1992	97.467	92.637
128.833	97.1992	97.467	92.637
129	97.1992	97.467	92.6271
129.167	97.1992	97.467	92.6271
129.333	97.1992	97.4573	92.6172
129.5	97.1992	97.4476	92.6172
129.667	97.1992	97.4476	92.6073
129.833	97.1992	97.4476	92.6073
130	97.1992	97.4476	92.5974
130.167	97.1879	97.4476	92.5974
130.333	97.1879	97.4476	92.5875
130.5	97.1879	97.4476	92.5875
130.667	97.1879	97.4476	92.5875
130.833	97.1879	97.4476	92.5776
131	97.1879	97.4476	92.5776
131.167	97.1879	97.4379	92.5676
131.333	97.1879	97.4379	92.5676
131.5	97.1879	97.4379	92.5577
131.667	97.1879	97.4379	92.5577
131.833	97.1766	97.4379	92.5478
132	97.1766	97.4379	92.5478
132.167	97.1766	97.4379	92.5379
132.333	97.1766	97.4379	92.5379
132.5	97.1766	97.4379	92.528
132.667	97.1766	97.4379	92.528
132.833	97.1766	97.4282	92.5181
133	97.1766	97.4282	92.5181
133.167	97.1766	97.4282	92.5082
133.333	97.1766	97.4282	92.5082
133.5	97.1652	97.4282	92.4983
133.667	97.1652	97.4282	92.4983
133.833	97.1652	97.4282	92.4983
134	97.1652	97.4282	92.4884
134.167	97.1652	97.4282	92.4884
134.333	97.1652	97.4185	92.4785
134.5	97.1652	97.4185	92.4785
134.667	97.1652	97.4088	92.4785
134.833	97.1652	97.4088	92.4685
135	97.1539	97.4088	92.4586
135.167	97.1539	97.4088	92.4586
135.333	97.1539	97.4088	92.4586
135.5	97.1539	97.4088	92.4487
135.667	97.1539	97.4088	92.4487
135.833	97.1539	97.4088	92.4388
136	97.1539	97.3991	92.4388
136.167	97.1539	97.3991	92.4289
136.333	97.1425	97.3991	92.4289
136.5	97.1425	97.3991	92.419
136.667	97.1312	97.3991	92.419
136.833	97.1312	97.3991	92.419
137	97.1312	97.3991	92.4091
137.167	97.1312	97.3991	92.4091
137.333	97.1312	97.3991	92.3992
137.5	97.1312	97.3991	92.3992
137.667	97.1312	97.3894	92.3992
137.833	97.1312	97.3894	92.3893
138	97.1312	97.3894	92.3893
138.167	97.1312	97.3894	92.3793
138.333	97.1199	97.3894	92.3793
138.5	97.1199	97.3894	92.3694
138.667	97.1199	97.3894	92.3694
138.833	97.1199	97.3894	92.3694
139	97.1199	97.3894	92.3595
139.167	97.1199	97.3894	92.3595
139.333	97.1199	97.3797	92.3496
139.5	97.1199	97.3797	92.3496
139.667	97.1199	97.3797	92.3397
139.833	97.1199	97.3797	92.3397
140	97.1085	97.3797	92.3298
140.167	97.1085	97.3797	92.3298
140.333	97.1085	97.3797	92.3298
140.5	97.1085	97.3797	92.3199
140.667	97.1085	97.3797	92.3199
140.833	97.1085	97.3797	92.31
141	97.1085	97.37	92.31
141.167	97.1085	97.37	92.31
141.333	97.1085	97.37	92.3001
141.5	97.1085	97.37	92.3001
141.667	97.0972	97.3603	92.2902
141.833	97.0972	97.3603	92.2902
142	97.0972	97.3603	92.2803
142.167	97.0972	97.3603	92.2803
142.333	97.0972	97.3603	92.2803
142.5	97.0972	97.3603	92.2703
142.667	97.0972	97.3505	92.2703
142.833	97.0972	97.3505	92.2703
143	97.0972	97.3505	92.2604
143.167	97.0972	97.3505	92.2505
143.333	97.0858	97.3505	92.2505
143.5	97.0858	97.3505	92.2505
143.667	97.0858	97.3505	92.2406
143.833	97.0858	97.3505	92.2406
144	97.0858	97.3505	92.2406
144.167	97.0858	97.3505	92.2307
144.333	97.0858	97.3505	92.2307
144.5	97.0858	97.3408	92.2307
144.667	97.0858	97.3408	92.2208
144.833	97.0858	97.3408	92.2208
145	97.0745	97.3408	92.2109
145.167	97.0745	97.3408	92.2109
145.333	97.0745	97.3408	92.2109
145.5	97.0745	97.3408	92.201
145.667	97.0745	97.3408	92.201
145.833	97.0745	97.3408	92.1911
146	97.0745	97.3408	92.1911
146.167	97.0745	97.3311	92.1911
146.333	97.0745	97.3311	92.1812
146.5	97.0745	97.3311	92.1812
146.667	97.0745	97.3311	92.1712
146.833	97.0632	97.3311	92.1712
147	97.0632	97.3311	92.1712
147.167	97.0518	97.3311	92.1613
147.333	97.0518	97.3311	92.1613
147.5	97.0518	97.3311	92.1613
147.667	97.0518	97.3214	92.1514
147.833	97.0518	97.3214	92.1514
148	97.0518	97.3117	92.1514
148.167	97.0518	97.3117	92.1415
148.333	97.0518	97.3117	92.1316
148.5	97.0405	97.3117	92.1316
148.667	97.0405	97.3117	92.1316
148.833	97.0405	97.3117	92.1217
149	97.0405	97.3117	92.1217
149.167	97.0405	97.3117	92.1217
149.333	97.0405	97.3117	92.1118
149.5	97.0405	97.3117	92.1118
149.667	97.0405	97.302	92.1118
149.833	97.0405	97.302	92.1019
150	97.0405	97.302	92.1019
150.167	97.0291	97.302	92.092
150.333	97.0291	97.302	92.092
150.5	97.0291	97.302	92.092
150.667	97.0291	97.302	92.0821
150.833	97.0291	97.302	92.0821
151	97.0291	97.302	92.0821
151.167	97.0291	97.302	92.0722
151.333	97.0291	97.2923	92.0722
151.5	97.0291	97.2923	92.0722
151.667	97.0291	97.2923	92.0622
151.833	97.0291	97.2923	92.0523
152	97.0178	97.2923	92.0523
152.167	97.0178	97.2923	92.0523
152.333	97.0178	97.2923	92.0424
152.5	97.0178	97.2923	92.0424
152.667	97.0178	97.2923	92.0424
152.833	97.0178	97.2923	92.0325
153	97.0178	97.2923	92.0325
153.167	97.0178	97.2826	92.0325
153.333	97.0178	97.2826	92.0226
153.5	97.0178	97.2826	92.0226
153.667	97.0178	97.2826	92.0127
153.833	97.0065	97.2826	92.0127
154	97.0065	97.2826	92.0127
154.167	97.0065	97.2826	92.0028
154.333	96.9951	97.2826	92.0028
154.5	96.9951	97.2826	92.0028
154.667	96.9951	97.2826	91.9929
154.833	96.9951	97.2826	91.9929
155	96.9951	97.2729	91.9929
155.167	96.9951	97.2729	91.983
155.333	96.9951	97.2729	91.983
155.5	96.9838	97.2632	91.9731
155.667	96.9838	97.2632	91.9731
155.833	96.9838	97.2632	91.9731
156	96.9838	97.2632	91.9631
156.167	96.9838	97.2632	91.9631
156.333	96.9838	97.2632	91.9631
156.5	96.9838	97.2632	91.9532
156.667	96.9838	97.2632	91.9532
156.833	96.9838	97.2535	91.9532
157	96.9838	97.2535	91.9433
157.167	96.9838	97.2535	91.9433
157.333	96.9725	97.2535	91.9334
157.5	96.9725	97.2535	91.9334
157.667	96.9725	97.2535	91.9334
157.833	96.9725	97.2535	91.9235
158	96.9725	97.2535	91.9235
158.167	96.9725	97.2535	91.9235
158.333	96.9725	97.2535	91.9136
158.5	96.9725	97.2535	91.9136
158.667	96.9725	97.2438	91.9136
158.833	96.9725	97.2438	91.9037
159	96.9725	97.2438	91.9037
159.167	96.9611	97.2438	91.8938
159.333	96.9611	97.2438	91.8938
159.5	96.9611	97.2438	91.8938
159.667	96.9611	97.2438	91.8839
159.833	96.9611	97.2438	91.8839
160	96.9611	97.2438	91.8839
160.167	96.9498	97.2438	91.874
160.333	96.9498	97.2438	91.874
160.5	96.9498	97.2341	91.874
160.667	96.9498	97.2341	91.8641
160.833	96.9498	97.2341	91.8641
161	96.9384	97.2244	91.8541
161.167	96.9384	97.2244	91.8541
161.333	96.9384	97.2244	91.8541
161.5	96.9384	97.2244	91.8442
161.667	96.9384	97.2244	91.8442
161.833	96.9384	97.2244	91.8442
162	96.9384	97.2244	91.8343
162.167	96.9384	97.2244	91.8343
162.333	96.9384	97.2147	91.8343
162.5	96.9384	97.2147	91.8244
162.667	96.9384	97.2147	91.8244
162.833	96.9271	97.2147	91.8145
163	96.9271	97.2147	91.8145
163.167	96.9271	97.2147	91.8145
163.333	96.9271	97.2147	91.8046
163.5	96.9271	97.2147	91.8046
163.667	96.9271	97.2147	91.8046
163.833	96.9271	97.2147	91.7947
164	96.9271	97.2147	91.7947
164.167	96.9271	97.205	91.7947
164.333	96.9271	97.205	91.7848
164.5	96.9271	97.205	91.7848
164.667	96.9271	97.205	91.7749
164.833	96.9157	97.205	91.7749
165	96.9157	97.205	91.7749
165.167	96.9157	97.205	91.7649
165.333	96.9044	97.205	91.7649
165.5	96.9044	97.205	91.7649
165.667	96.9044	97.205	91.755
165.833	96.9044	97.205	91.755
166	96.9044	97.1953	91.755
166.167	96.9044	97.1856	91.7451
166.333	96.9044	97.1856	91.7451
166.5	96.9044	97.1856	91.7352
166.667	96.8931	97.1856	91.7352
166.833	96.8931	97.1856	91.7352
167	96.8931	97.1856	91.7253
167.167	96.8931	97.1856	91.7253
167.333	96.8931	97.1856	91.7253
167.5	96.8931	97.1856	91.7154
167.667	96.8931	97.1856	91.7154
167.833	96.8931	97.1856	91.7154
168	96.8931	97.1759	91.7055
168.167	96.8931	97.1759	91.7055
168.333	96.8931	97.1759	91.7055
168.5	96.8817	97.1759	91.6956
168.667	96.8817	97.1759	91.6956
168.833	96.8817	97.1759	91.6857
169	96.8817	97.1759	91.6857
169.167	96.8817	97.1759	91.6857
169.333	96.8817	97.1759	91.6857
169.5	96.8817	97.1759	91.6758
169.667	96.8817	97.1759	91.6758
169.833	96.8817	97.1662	91.6758
170	96.8817	97.1662	91.6658
170.167	96.8817	97.1662	91.6658
170.333	96.8817	97.1662	91.6559
170.5	96.8704	97.1662	91.6559
170.667	96.8704	97.1662	91.6559
170.833	96.8591	97.1662	91.646
171	96.8591	97.1662	91.646
171.167	96.8591	97.1662	91.646
171.333	96.8591	97.1662	91.6361
171.5	96.8591	97.1662	91.6361
171.667	96.8591	97.1564	91.6361
171.833	96.8591	97.1564	91.6262
172	96.8591	97.1467	91.6262
172.167	96.8591	97.1467	91.6262
172.333	96.8477	97.1467	91.6163
172.5	96.8477	97.1467	91.6163
172.667	96.8477	97.1467	91.6064
172.833	96.8477	97.1467	91.6064
173	96.8477	97.1467	91.6064
173.167	96.8477	97.1467	91.5965
173.333	96.8477	97.1467	91.5965
173.5	96.8477	97.1467	91.5965
173.667	96.8477	97.1467	91.5965
173.833	96.8477	97.137	91.5866
174	96.8477	97.137	91.5866
174.167	96.8477	97.137	91.5866
174.333	96.8364	97.137	91.5767
174.5	96.8364	97.137	91.5767
174.667	96.8364	97.137	91.5667
174.833	96.8364	97.137	91.5667
175	96.8364	97.137	91.5667
175.167	96.8364	97.137	91.5568
175.333	96.8364	97.137	91.5568
175.5	96.8364	97.137	91.5568
175.667	96.825	97.1273	91.5568
175.833	96.825	97.1273	91.5469
176	96.825	97.1273	91.5469
176.167	96.825	97.1273	91.537
176.333	96.8137	97.1273	91.537
176.5	96.8137	97.1273	91.537
176.667	96.8137	97.1273	91.5271
176.833	96.8137	97.1176	91.5271
177	96.8137	97.1176	91.5271
177.167	96.8137	97.1176	91.5172
177.333	96.8137	97.1176	91.5172
177.5	96.8137	97.1176	91.5172
177.667	96.8137	97.1079	91.5172
177.833	96.8137	97.1079	91.5073
178	96.8137	97.1079	91.5073
178.167	96.8137	97.1079	91.4974
178.333	96.8024	97.1079	91.4974
178.5	96.8024	97.1079	91.4974
178.667	96.8024	97.1079	91.4875
178.833	96.8024	97.1079	91.4875
179	96.8024	97.1079	91.4875
179.167	96.8024	97.1079	91.4776
179.333	96.8024	97.1079	91.4776
179.5	96.8024	97.1079	91.4776
179.667	96.8024	97.0982	91.4776
179.833	96.8024	97.0982	91.4677
180	96.8024	97.0982	91.4677
180.167	96.8024	97.0982	91.4677
180.333	96.791	97.0982	91.4577
180.5	96.791	97.0982	91.4577
180.667	96.791	97.0982	91.4478
180.833	96.791	97.0982	91.4478
181	96.791	97.0885	91.4478
181.167	96.7797	97.0885	91.4379
181.333	96.7797	97.0885	91.4379
181.5	96.7797	97.0885	91.4379
181.667	96.7797	97.0788	91.4379
181.833	96.7797	97.0788	91.428
182	96.7797	97.0788	91.428
182.167	96.7797	97.0788	91.428
182.333	96.7683	97.0788	91.4181
182.5	96.7683	97.0788	91.4181
182.667	96.7683	97.0788	91.4181
182.833	96.7683	97.0788	91.4082
183	96.7683	97.0788	91.4082
183.167	96.7683	97.0788	91.4082
183.333	96.7683	97.0788	91.3983
183.5	96.7683	97.0788	91.3983
183.667	96.7683	97.0788	91.3983
183.833	96.7683	97.0691	91.3983
184	96.7683	97.0691	91.3884
184.167	96.7683	97.0691	91.3884
184.333	96.757	97.0691	91.3785
184.5	96.757	97.0691	91.3785
184.667	96.757	97.0691	91.3785
184.833	96.757	97.0691	91.3686
185	96.757	97.0691	91.3686
185.167	96.757	97.0594	91.3686
185.333	96.757	97.0594	91.3586
185.5	96.757	97.0594	91.3586
185.667	96.757	97.0594	91.3586
185.833	96.757	97.0497	91.3586
186	96.757	97.0497	91.3487
186.167	96.757	97.0497	91.3487
186.333	96.7457	97.0497	91.3388
186.5	96.7343	97.0497	91.3388
186.667	96.7343	97.0497	91.3388
186.833	96.7343	97.0497	91.3289
187	96.7343	97.0497	91.3289
187.167	96.7343	97.0497	91.3289
187.333	96.7343	97.0497	91.3289
187.5	96.7343	97.0497	91.319
187.667	96.7343	97.0497	91.319
187.833	96.7343	97.0497	91.319
188	96.7343	97.04	91.319
188.167	96.7343	97.04	91.3091
188.333	96.7343	97.04	91.3091
188.5	96.723	97.04	91.2992
188.667	96.723	97.04	91.2992
188.833	96.723	97.04	91.2992
189	96.723	97.04	91.2992
189.167	96.723	97.0303	91.2893
189.333	96.723	97.0303	91.2893
189.5	96.723	97.0303	91.2893
189.667	96.723	97.0303	91.2893
189.833	96.723	97.0303	91.2794
190	96.723	97.0206	91.2794
190.167	96.723	97.0206	91.2794
190.333	96.723	97.0206	91.2695
190.5	96.723	97.0206	91.2695
190.667	96.7116	97.0206	91.2595
190.833	96.7116	97.0206	91.2595
191	96.7116	97.0206	91.2595
191.167	96.7116	97.0206	91.2595
191.333	96.7003	97.0206	91.2496
191.5	96.7003	97.0206	91.2496
191.667	96.7003	97.0206	91.2496
191.833	96.7003	97.0206	91.2496
192	96.7003	97.0206	91.2397
192.167	96.7003	97.0109	91.2397
192.333	96.7003	97.0109	91.2397
192.5	96.7003	97.0109	91.2397
192.667	96.689	97.0109	91.2298
192.833	96.689	97.0109	91.2298
193	96.689	97.0012	91.2199
193.167	96.689	97.0012	91.2199
193.333	96.689	97.0012	91.2199
193.5	96.689	97.0012	91.2199
193.667	96.689	97.0012	91.21
193.833	96.689	97.0012	91.21
194	96.689	97.0012	91.21
194.167	96.689	97.0012	91.21
194.333	96.689	96.9915	91.2001
194.5	96.689	96.9915	91.2001
194.667	96.689	96.9915	91.2001
194.833	96.6776	96.9915	91.1902
195	96.6776	96.9915	91.1902
195.167	96.6776	96.9915	91.1902
195.333	96.6663	96.9915	91.1803
195.5	96.6663	96.9915	91.1803
195.667	96.6663	96.9915	91.1803
195.833	96.6663	96.9915	91.1803
196	96.6663	96.9915	91.1704
196.167	96.6663	96.9915	91.1704
196.333	96.6663	96.9818	91.1704
196.5	96.6663	96.9721	91.1704
196.667	96.6663	96.9721	91.1605
196.833	96.6663	96.9721	91.1605
197	96.655	96.9721	91.1505
197.167	96.655	96.9721	91.1505
197.333	96.655	96.9721	91.1505
197.5	96.655	96.9721	91.1505
197.667	96.655	96.9721	91.1406
197.833	96.655	96.9721	91.1406
198	96.655	96.9721	91.1406
198.167	96.655	96.9721	91.1406
198.333	96.655	96.9721	91.1307
198.5	96.655	96.9721	91.1307
198.667	96.655	96.9623	91.1307
198.833	96.655	96.9623	91.1307
199	96.655	96.9623	91.1208
199.167	96.6436	96.9623	91.1208
199.333	96.6436	96.9623	91.1109
199.5	96.6436	96.9623	91.1109
199.667	96.6323	96.9623	91.1109
199.833	96.6323	96.9526	91.1109
200	96.6323	96.9526	91.101
200.167	96.6323	96.9526	91.101
200.333	96.6323	96.9526	91.101
200.5	96.6323	96.9526	91.101
200.667	96.6323	96.9526	91.0911
200.833	96.6323	96.9429	91.0911
201	96.6323	96.9429	91.0911
201.167	96.6323	96.9429	91.0911
201.333	96.6323	96.9429	91.0812
201.5	96.6209	96.9429	91.0812
201.667	96.6209	96.9429	91.0713
201.833	96.6209	96.9429	91.0713
202	96.6209	96.9429	91.0713
202.167	96.6209	96.9429	91.0713
202.333	96.6209	96.9429	91.0713
202.5	96.6209	96.9429	91.0613
202.667	96.6209	96.9429	91.0613
202.833	96.6209	96.9332	91.0613
203	96.6209	96.9332	91.0613
203.167	96.6209	96.9235	91.0514
203.333	96.6209	96.9235	91.0514
203.5	96.6209	96.9235	91.0514
203.667	96.6096	96.9235	91.0415
203.833	96.6096	96.9235	91.0415
204	96.6096	96.9235	91.0415
204.167	96.5983	96.9235	91.0316
204.333	96.5983	96.9235	91.0316
204.5	96.5983	96.9235	91.0316
204.667	96.5983	96.9235	91.0316
204.833	96.5983	96.9235	91.0217
205	96.5983	96.9235	91.0217
205.167	96.5983	96.9235	91.0217
205.333	96.5983	96.9138	91.0217
205.5	96.5983	96.9138	91.0217
205.667	96.5983	96.9138	91.0118
205.833	96.5869	96.9138	91.0118
206	96.5869	96.9138	91.0019
206.167	96.5869	96.9041	91.0019
206.333	96.5869	96.9041	91.0019
206.5	96.5869	96.9041	91.0019
206.667	96.5869	96.9041	90.992
206.833	96.5869	96.9041	90.992
207	96.5869	96.9041	90.992
207.167	96.5869	96.9041	90.992
207.333	96.5869	96.9041	90.9821
207.5	96.5756	96.9041	90.9821
207.667	96.5756	96.8944	90.9821
207.833	96.5756	96.8944	90.9821
208	96.5756	96.8944	90.9722
208.167	96.5642	96.8944	90.9722
208.333	96.5642	96.8944	90.9622
208.5	96.5642	96.8944	90.9622
208.667	96.5642	96.8944	90.9622
208.833	96.5642	96.8944	90.9622
209	96.5642	96.8944	90.9523
209.167	96.5642	96.8944	90.9523
209.333	96.5642	96.8847	90.9523
209.5	96.5642	96.8847	90.9523
209.667	96.5642	96.8847	90.9424
209.833	96.5642	96.8847	90.9424
210	96.5642	96.875	90.9424
210.167	96.5642	96.875	90.9424
210.333	96.5642	96.875	90.9424
210.5	96.5529	96.875	90.9325
210.667	96.5529	96.875	90.9325
210.833	96.5529	96.875	90.9226
211	96.5529	96.875	90.9226
211.167	96.5529	96.875	90.9226
211.333	96.5529	96.875	90.9226
211.5	96.5416	96.875	90.9127
211.667	96.5416	96.875	90.9127
211.833	96.5416	96.875	90.9127
212	96.5416	96.875	90.9127
212.167	96.5416	96.875	90.9127
212.333	96.5416	96.8653	90.9028
212.5	96.5416	96.8653	90.9028
212.667	96.5416	96.8653	90.9028
212.833	96.5302	96.8653	90.8929
213	96.5302	96.8556	90.8929
213.167	96.5302	96.8556	90.8929
213.333	96.5302	96.8556	90.883
213.5	96.5302	96.8556	90.883
213.667	96.5302	96.8556	90.883
213.833	96.5302	96.8556	90.883
214	96.5302	96.8556	90.883
214.167	96.5302	96.8556	90.8731
214.333	96.5302	96.8556	90.8731
214.5	96.5302	96.8556	90.8731
214.667	96.5302	96.8459	90.8731
214.833	96.5189	96.8459	90.8632
215	96.5189	96.8459	90.8632
215.167	96.5075	96.8459	90.8532
215.333	96.5075	96.8459	90.8532
215.5	96.5075	96.8459	90.8532
215.667	96.5075	96.8459	90.8532
215.833	96.5075	96.8459	90.8532
216	96.5075	96.8362	90.8433
216.167	96.5075	96.8362	90.8433
216.333	96.5075	96.8362	90.8433
216.5	96.5075	96.8362	90.8433
216.667	96.5075	96.8362	90.8334
216.833	96.5075	96.8362	90.8334
217	96.5075	96.8265	90.8334
217.167	96.5075	96.8265	90.8334
217.333	96.5075	96.8265	90.8235
217.5	96.4962	96.8265	90.8235
217.667	96.4962	96.8265	90.8136
217.833	96.4962	96.8265	90.8136
218	96.4962	96.8265	90.8136
218.167	96.4962	96.8265	90.8136
218.333	96.4962	96.8265	90.8037
218.5	96.4962	96.8265	90.8037
218.667	96.4962	96.8265	90.8037
218.833	96.4962	96.8168	90.8037
219	96.4962	96.8168	90.8037
219.167	96.4849	96.8168	90.7938
219.333	96.4849	96.8071	90.7938
219.5	96.4849	96.8071	90.7938
219.667	96.4849	96.8071	90.7938
219.833	96.4735	96.8071	90.7839
220	96.4735	96.8071	90.7839
220.167	96.4735	96.8071	90.774
220.333	96.4735	96.8071	90.774
220.5	96.4735	96.8071	90.774
220.667	96.4735	96.8071	90.774
220.833	96.4735	96.8071	90.774
221	96.4735	96.8071	90.7641
221.167	96.4735	96.8071	90.7641
221.333	96.4735	96.8071	90.7641
221.5	96.4735	96.8071	90.7641
221.667	96.4735	96.7974	90.7541
221.833	96.4735	96.7974	90.7541
222	96.4735	96.7974	90.7541
222.167	96.4622	96.7877	90.7442
222.333	96.4622	96.7877	90.7442
222.5	96.4622	96.7877	90.7442
222.667	96.4622	96.7877	90.7442
222.833	96.4622	96.7877	90.7343
223	96.4622	96.7877	90.7343
223.167	96.4622	96.7877	90.7343
223.333	96.4622	96.7877	90.7343
223.5	96.4508	96.7877	90.7244
223.667	96.4508	96.7877	90.7244
223.833	96.4508	96.7877	90.7244
224	96.4508	96.7877	90.7244
224.167	96.4508	96.778	90.7244
224.333	96.4508	96.778	90.7145
224.5	96.4508	96.778	90.7145
224.667	96.4395	96.778	90.7046
224.833	96.4395	96.778	90.7046
225	96.4395	96.778	90.7046
225.167	96.4395	96.778	90.7046
225.333	96.4395	96.778	90.6947
225.5	96.4395	96.7682	90.6947
225.667	96.4395	96.7682	90.6947
225.833	96.4395	96.7682	90.6947
226	96.4395	96.7682	90.6848
226.167	96.4395	96.7682	90.6848
226.333	96.4395	96.7682	90.6848
226.5	96.4395	96.7682	90.6848
226.667	96.4395	96.7585	90.6749
226.833	96.4395	96.7585	90.6749
227	96.4395	96.7585	90.6749
227.167	96.4282	96.7585	90.665
227.333	96.4282	96.7585	90.665
227.5	96.4168	96.7585	90.665
227.667	96.4168	96.7585	90.665
227.833	96.4168	96.7585	90.655
228	96.4168	96.7585	90.655
228.167	96.4168	96.7585	90.655
228.333	96.4168	96.7488	90.655
228.5	96.4168	96.7488	90.6451
228.667	96.4168	96.7488	90.6451
228.833	96.4168	96.7488	90.6451
229	96.4168	96.7488	90.6451
229.167	96.4168	96.7391	90.6451
229.333	96.4168	96.7391	90.6352
229.5	96.4168	96.7391	90.6352
229.667	96.4055	96.7391	90.6253
229.833	96.4055	96.7391	90.6253
230	96.4055	96.7391	90.6253
230.167	96.4055	96.7391	90.6253
230.333	96.4055	96.7391	90.6154
230.5	96.4055	96.7391	90.6154
230.667	96.4055	96.7391	90.6154
230.833	96.4055	96.7391	90.6154
231	96.3942	96.7391	90.6055
231.167	96.3942	96.7294	90.6055
231.333	96.3942	96.7294	90.6055
231.5	96.3942	96.7294	90.6055
231.667	96.3942	96.7197	90.5956
231.833	96.3942	96.7197	90.5956
232	96.3942	96.7197	90.5956
232.167	96.3828	96.7197	90.5857
232.333	96.3828	96.7197	90.5857
232.5	96.3828	96.7197	90.5857
232.667	96.3828	96.7197	90.5758
232.833	96.3828	96.7197	90.5758
233	96.3828	96.7197	90.5758
233.167	96.3828	96.7197	90.5758
233.333	96.3828	96.7197	90.5758
233.5	96.3828	96.7197	90.5659
233.667	96.3828	96.7197	90.5659
233.833	96.3828	96.7197	90.5659
234	96.3828	96.71	90.5659
234.167	96.3828	96.71	90.5559
234.333	96.3828	96.7003	90.5559
234.5	96.3828	96.7003	90.5559
234.667	96.3715	96.7003	90.546
234.833	96.3715	96.7003	90.546
235	96.3715	96.7003	90.546
235.167	96.3715	96.7003	90.5361
235.333	96.3715	96.7003	90.5361
235.5	96.3601	96.7003	90.5361
235.667	96.3601	96.7003	90.5361
235.833	96.3601	96.7003	90.5361
236	96.3601	96.7003	90.5262
236.167	96.3601	96.7003	90.5262
236.333	96.3601	96.7003	90.5262
236.5	96.3601	96.6906	90.5262
236.667	96.3601	96.6809	90.5163
236.833	96.3601	96.6809	90.5163
237	96.3601	96.6809	90.5163
237.167	96.3488	96.6809	90.5064
237.333	96.3488	96.6809	90.5064
237.5	96.3488	96.6809	90.5064
237.667	96.3488	96.6809	90.4965
237.833	96.3488	96.6809	90.4965
238	96.3488	96.6809	90.4965
238.167	96.3488	96.6809	90.4965
238.333	96.3488	96.6809	90.4866
238.5	96.3488	96.6809	90.4866
238.667	96.3488	96.6809	90.4866
238.833	96.3488	96.6809	90.4866
239	96.3375	96.6809	90.4767
239.167	96.3375	96.6809	90.4767
239.333	96.3375	96.6712	90.4767
239.5	96.3375	96.6712	90.4767
239.667	96.3375	96.6712	90.4767
239.833	96.3261	96.6615	90.4668
240	96.3261	96.6615	90.4668
240.167	96.3261	96.6615	90.4569
240.333	96.3261	96.6615	90.4569
240.5	96.3261	96.6615	90.4569
240.667	96.3261	96.6615	90.4569
240.833	96.3261	96.6615	90.4469
241	96.3261	96.6615	90.4469
241.167	96.3261	96.6615	90.4469
241.333	96.3261	96.6615	90.437
241.5	96.3261	96.6615	90.437
241.667	96.3261	96.6615	90.437
241.833	96.3261	96.6518	90.437
242	96.3261	96.6518	90.4271
242.167	96.3261	96.6421	90.4271
242.333	96.3148	96.6421	90.4271
242.5	96.3148	96.6421	90.4172
242.667	96.3148	96.6421	90.4172
242.833	96.3148	96.6421	90.4172
243	96.3148	96.6421	90.4073
243.167	96.3034	96.6421	90.4073
243.333	96.3034	96.6421	90.4073
243.5	96.3034	96.6421	90.4073
243.667	96.3034	96.6421	90.4073
243.833	96.3034	96.6421	90.3974
244	96.3034	96.6421	90.3974
244.167	96.3034	96.6324	90.3974
244.333	96.3034	96.6324	90.3974
244.5	96.3034	96.6227	90.3875
244.667	96.3034	96.6227	90.3875
244.833	96.3034	96.6227	90.3875
245	96.2921	96.6227	90.3776
245.167	96.2921	96.6227	90.3776
245.333	96.2921	96.6227	90.3677
245.5	96.2921	96.6227	90.3677
245.667	96.2921	96.6227	90.3677
245.833	96.2921	96.6227	90.3677
246	96.2921	96.6227	90.3677
246.167	96.2921	96.6227	90.3577
246.333	96.2921	96.613	90.3577
246.5	96.2921	96.613	90.3577
246.667	96.2808	96.613	90.3577
246.833	96.2808	96.613	90.3478
247	96.2808	96.613	90.3478
247.167	96.2808	96.6033	90.3478
247.333	96.2808	96.6033	90.3478
247.5	96.2808	96.6033	90.3379
247.667	96.2694	96.6033	90.3379
247.833	96.2694	96.6033	90.328
248	96.2694	96.6033	90.328
248.167	96.2694	96.6033	90.328
248.333	96.2694	96.5936	90.328
248.5	96.2694	96.5936	90.3181
248.667	96.2694	96.5936	90.3181
248.833	96.2694	96.5936	90.3181
249	96.2694	96.5936	90.3181
249.167	96.2694	96.5936	90.3082
249.333	96.2694	96.5936	90.3082
249.5	96.2694	96.5936	90.3082
249.667	96.2694	96.5936	90.3082
249.833	96.2694	96.5839	90.2983
250	96.2694	96.5839	90.2983
250.167	96.2694	96.5839	90.2983
250.333	96.2581	96.5839	90.2983
250.5	96.2581	96.5742	90.2884
250.667	96.2581	96.5742	90.2884
250.833	96.2581	96.5742	90.2785
251	96.2581	96.5742	90.2785
251.167	96.2581	96.5742	90.2785
251.333	96.2467	96.5742	90.2686
251.5	96.2467	96.5742	90.2686
251.667	96.2467	96.5742	90.2686
251.833	96.2467	96.5742	90.2686
252	96.2467	96.5644	90.2587
252.167	96.2467	96.5644	90.2587
252.333	96.2467	96.5644	90.2587
252.5	96.2467	96.5644	90.2587
252.667	96.2467	96.5547	90.2487
252.833	96.2467	96.5547	90.2487
253	96.2354	96.5547	90.2487
253.167	96.2354	96.5547	90.2388
253.333	96.2354	96.5547	90.2388
253.5	96.2354	96.5547	90.2388
253.667	96.2354	96.5547	90.2289
253.833	96.2354	96.545	90.2289
254	96.2354	96.545	90.2289
254.167	96.2354	96.545	90.219
254.333	96.2354	96.545	90.219
254.5	96.2354	96.545	90.219
254.667	96.2354	96.545	90.219
254.833	96.2354	96.545	90.2091
255	96.2354	96.545	90.2091
255.167	96.2354	96.5353	90.2091
255.333	96.2354	96.5353	90.2091
255.5	96.2354	96.5256	90.1992
255.667	96.2354	96.5256	90.1992
255.833	96.2241	96.5256	90.1992
256	96.2127	96.5256	90.1893
256.167	96.2127	96.5256	90.1893
256.333	96.2127	96.5256	90.1893
256.5	96.2127	96.5256	90.1794
256.667	96.2127	96.5159	90.1794
256.833	96.2127	96.5159	90.1794
257	96.2127	96.5159	90.1794
257.167	96.2127	96.5159	90.1695
257.333	96.2127	96.5159	90.1695
257.5	96.2127	96.5159	90.1695
257.667	96.2127	96.5159	90.1596
257.833	96.2127	96.5159	90.1596
258	96.2127	96.5062	90.1596
258.167	96.2127	96.5062	90.1596
258.333	96.2127	96.4965	90.1497
258.5	96.2014	96.4965	90.1497
258.667	96.2014	96.4965	90.1397
258.833	96.2014	96.4965	90.1397
259	96.2014	96.4965	90.1397
259.167	96.2014	96.4965	90.1397
259.333	96.2014	96.4965	90.1298
259.5	96.2014	96.4965	90.1298
259.667	96.2014	96.4868	90.1298
259.833	96.2014	96.4868	90.1199
260	96.19	96.4868	90.1199
260.167	96.19	96.4868	90.1199
260.333	96.19	96.4868	90.1199
260.5	96.19	96.4868	90.11
260.667	96.19	96.4868	90.11
260.833	96.19	96.4868	90.11
261	96.19	96.4771	90.11
261.167	96.19	96.4771	90.1001
261.333	96.1787	96.4674	90.1001
261.5	96.1787	96.4674	90.0902
261.667	96.1787	96.4674	90.0902
261.833	96.1787	96.4674	90.0902
262	96.1787	96.4674	90.0902
262.167	96.1787	96.4674	90.0803
262.333	96.1787	96.4674	90.0803
262.5	96.1787	96.4674	90.0803
262.667	96.1787	96.4577	90.0704
262.833	96.1787	96.4577	90.0704
263	96.1787	96.4577	90.0704
263.167	96.1787	96.4577	90.0704
263.333	96.1787	96.4577	90.0605
263.5	96.1674	96.4577	90.0605
263.667	96.1674	96.4577	90.0605
263.833	96.1674	96.448	90.0605
264	96.1674	96.448	90.0505
264.167	96.156	96.448	90.0505
264.333	96.156	96.448	90.0406
264.5	96.156	96.4383	90.0406
264.667	96.156	96.4383	90.0406
264.833	96.156	96.4383	90.0307
265	96.156	96.4383	90.0307
265.167	96.156	96.4383	90.0307
265.333	96.156	96.4383	90.0208
265.5	96.156	96.4383	90.0208
265.667	96.156	96.4383	90.0208
265.833	96.156	96.4383	90.0208
266	96.156	96.4286	90.0109
266.167	96.156	96.4286	90.0109
266.333	96.156	96.4286	90.0109
266.5	96.156	96.4286	90.0109
266.667	96.156	96.4189	90.001
266.833	96.156	96.4189	90.001
267	96.1447	96.4189	90.001
267.167	96.1447	96.4189	89.9911
267.333	96.1447	96.4189	89.9911
267.5	96.1447	96.4189	89.9812
267.667	96.1333	96.4189	89.9812
267.833	96.1333	96.4189	89.9812
268	96.1333	96.4092	89.9713
268.167	96.1333	96.4092	89.9713
268.333	96.1333	96.4092	89.9713
268.5	96.1333	96.4092	89.9713
268.667	96.1333	96.4092	89.9614
268.833	96.1333	96.4092	89.9614
269	96.1333	96.4092	89.9614
269.167	96.1333	96.4092	89.9614
269.333	96.1333	96.4092	89.9514
269.5	96.1333	96.4092	89.9514
269.667	96.1333	96.3995	89.9514
269.833	96.1333	96.3995	89.9514
270	96.122	96.3898	89.9415
270.167	96.122	96.3898	89.9316
270.333	96.122	96.3898	89.9316
270.5	96.122	96.3898	89.9316
270.667	96.122	96.3898	89.9316
270.833	96.122	96.3898	89.9217
271	96.122	96.3898	89.9217
271.167	96.122	96.3898	89.9217
271.333	96.122	96.3898	89.9118
271.5	96.1107	96.3898	89.9118
271.667	96.1107	96.3898	89.9118
271.833	96.1107	96.3898	89.9019
272	96.1107	96.3801	89.9019
272.167	96.1107	96.3801	89.9019
272.333	96.1107	96.3801	89.9019
272.5	96.1107	96.3703	89.892
272.667	96.1107	96.3703	89.892
272.833	96.1107	96.3703	89.892
273	96.0993	96.3703	89.8821
273.167	96.0993	96.3703	89.8821
273.333	96.0993	96.3703	89.8722
273.5	96.0993	96.3703	89.8722
273.667	96.0993	96.3703	89.8722
273.833	96.0993	96.3703	89.8722
274	96.0993	96.3703	89.8623
274.167	96.0993	96.3703	89.8623
274.333	96.0993	96.3703	89.8623
274.5	96.0993	96.3703	89.8524
274.667	96.0993	96.3606	89.8524
274.833	96.0993	96.3606	89.8524
275	96.0993	96.3606	89.8524
275.167	96.088	96.3606	89.8424
275.333	96.088	96.3606	89.8424
275.5	96.088	96.3509	89.8424
275.667	96.088	96.3509	89.8325
275.833	96.0767	96.3509	89.8325
276	96.0767	96.3509	89.8325
276.167	96.0767	96.3509	89.8226
276.333	96.0767	96.3509	89.8226
276.5	96.0767	96.3509	89.8127
276.667	96.0767	96.3509	89.8127
276.833	96.0767	96.3509	89.8127
277	96.0767	96.3412	89.8028
277.167	96.0767	96.3412	89.8028
277.333	96.0767	96.3412	89.8028
277.5	96.0767	96.3412	89.7929
277.667	96.0767	96.3412	89.7929
277.833	96.0767	96.3412	89.7929
278	96.0767	96.3412	89.7929
278.167	96.0767	96.3412	89.783
278.333	96.0767	96.3412	89.783
278.5	96.0767	96.3315	89.783
278.667	96.0767	96.3315	89.7731
278.833	96.0653	96.3315	89.7731
279	96.0653	96.3315	89.7731
279.167	96.0653	96.3315	89.7632
279.333	96.0653	96.3315	89.7632
279.5	96.054	96.3315	89.7533
279.667	96.054	96.3218	89.7533
279.833	96.054	96.3218	89.7533
280	96.054	96.3218	89.7533
280.167	96.054	96.3218	89.7433
280.333	96.054	96.3218	89.7433
280.5	96.054	96.3218	89.7433
280.667	96.054	96.3218	89.7334
280.833	96.054	96.3218	89.7334
281	96.054	96.3218	89.7334
281.167	96.054	96.3218	89.7235
281.333	96.054	96.3218	89.7235
281.5	96.054	96.3121	89.7235
281.667	96.054	96.3121	89.7235
281.833	96.0426	96.3121	89.7136
282	96.0426	96.3121	89.7136
282.167	96.0426	96.3121	89.7037
282.333	96.0426	96.3121	89.7037
282.5	96.0426	96.3121	89.7037
282.667	96.0426	96.3024	89.6938
282.833	96.0426	96.3024	89.6938
283	96.0426	96.3024	89.6938
283.167	96.0426	96.3024	89.6938
283.333	96.0426	96.3024	89.6839
283.5	96.0313	96.3024	89.6839
283.667	96.0313	96.3024	89.6839
283.833	96.0313	96.3024	89.674
284	96.0313	96.3024	89.674
284.167	96.0313	96.3024	89.674
284.333	96.0313	96.3024	89.6641
284.5	96.0313	96.3024	89.6641
284.667	96.0313	96.2927	89.6641
284.833	96.0313	96.2927	89.6641
285	96.02	96.2927	89.6542
285.167	96.02	96.2927	89.6542
285.333	96.02	96.2927	89.6442
285.5	96.02	96.2927	89.6442
285.667	96.02	96.283	89.6442
285.833	96.02	96.283	89.6343
286	96.02	96.283	89.6343
286.167	96.02	96.283	89.6343
286.333	96.02	96.283	89.6244
286.5	96.02	96.283	89.6244
286.667	96.02	96.283	89.6244
286.833	96.0086	96.283	89.6244
287	96.0086	96.283	89.6145
287.167	96.0086	96.283	89.6145
287.333	96.0086	96.283	89.6145
287.5	96.0086	96.283	89.6046
287.667	96.0086	96.2733	89.6046
287.833	96.0086	96.2733	89.6046
288	96.0086	96.2733	89.5947
288.167	95.9973	96.2733	89.5947
288.333	95.9973	96.2733	89.5848
288.5	95.9973	96.2733	89.5848
288.667	95.9973	96.2733	89.5848
288.833	95.9973	96.2733	89.5848
289	95.9973	96.2636	89.5749
289.167	95.9973	96.2636	89.5749
289.333	95.9973	96.2636	89.5749
289.5	95.9973	96.2636	89.565
289.667	95.9973	96.2636	89.565
289.833	95.9973	96.2636	89.565
290	95.9973	96.2636	89.565
290.167	95.9859	96.2636	89.5551
290.333	95.9859	96.2636	89.5551
290.5	95.9859	96.2636	89.5551
290.667	95.9859	96.2636	89.5452
290.833	95.9859	96.2539	89.5452
291	95.9859	96.2539	89.5452
291.167	95.9746	96.2539	89.5452
291.333	95.9746	96.2539	89.5352
291.5	95.9746	96.2539	89.5253
291.667	95.9746	96.2539	89.5253
291.833	95.9746	96.2539	89.5253
292	95.9746	96.2539	89.5253
292.167	95.9746	96.2442	89.5154
292.333	95.9746	96.2442	89.5154
292.5	95.9746	96.2442	89.5154
292.667	95.9746	96.2442	89.5055
292.833	95.9746	96.2442	89.5055
293	95.9746	96.2442	89.5055
293.167	95.9746	96.2442	89.5055
293.333	95.9746	96.2442	89.4956
293.5	95.9746	96.2442	89.4956
293.667	95.9746	96.2442	89.4956
293.833	95.9746	96.2442	89.4857
294	95.9633	96.2345	89.4857
294.167	95.9633	96.2345	89.4857
294.333	95.9519	96.2345	89.4758
294.5	95.9519	96.2345	89.4758
294.667	95.9519	96.2345	89.4659
294.833	95.9519	96.2345	89.4659
295	95.9519	96.2248	89.4659
295.167	95.9519	96.2248	89.4659
295.333	95.9519	96.2248	89.456
295.5	95.9519	96.2248	89.456
295.667	95.9519	96.2248	89.456
295.833	95.9519	96.2248	89.4461
296	95.9519	96.2248	89.4461
296.167	95.9519	96.2248	89.4461
296.333	95.9519	96.2248	89.4461
296.5	95.9519	96.2248	89.4361
296.667	95.9519	96.2248	89.4361
296.833	95.9519	96.2248	89.4361
297	95.9519	96.2248	89.4361
297.167	95.9519	96.2248	89.4262
297.333	95.9519	96.2151	89.4262
297.5	95.9406	96.2151	89.4262
297.667	95.9406	96.2151	89.4163
297.833	95.9292	96.2151	89.4163
298	95.9292	96.2151	89.4064
298.167	95.9292	96.2151	89.4064
298.333	95.9292	96.2151	89.4064
298.5	95.9292	96.2054	89.3965
298.667	95.9292	96.2054	89.3965
298.833	95.9292	96.2054	89.3965
299	95.9292	96.2054	89.3965
299.167	95.9292	96.2054	89.3866
299.333	95.9292	96.2054	89.3866
299.5	95.9292	96.2054	89.3866
299.667	95.9292	96.2054	89.3866
299.833	95.9292	96.2054	89.3767
300	95.9292	96.2054	89.3767
300.167	95.9292	96.2054	89.3767
300.333	95.9292	96.2054	89.3668
300.5	95.9179	96.1957	89.3668
300.667	95.9179	96.1957	89.3668
300.833	95.9066	96.1957	89.3668
301	95.9066	96.1957	89.3569
301.167	95.9066	96.1957	89.3569
301.333	95.9066	96.186	89.3469
301.5	95.9066	96.186	89.3469
301.667	95.9066	96.186	89.3469
301.833	95.9066	96.186	89.337
302	95.9066	96.186	89.337
302.167	95.9066	96.186	89.337
302.333	95.9066	96.186	89.337
302.5	95.9066	96.186	89.3271
302.667	95.9066	96.186	89.3271
302.833	95.9066	96.186	89.3271
303	95.9066	96.186	89.3172
303.167	95.9066	96.186	89.3172
303.333	95.9066	96.186	89.3172
303.5	95.9066	96.186	89.3172
303.667	95.9066	96.186	89.3073
303.833	95.8952	96.1762	89.3073
304	95.8952	96.1762	89.3073
304.167	95.8839	96.1762	89.2974
304.333	95.8839	96.1762	89.2974
304.5	95.8839	96.1665	89.2875
304.667	95.8839	96.1665	89.2875
304.833	95.8839	96.1665	89.2875
305	95.8839	96.1665	89.2875
305.167	95.8839	96.1665	89.2776
305.333	95.8839	96.1665	89.2776
305.5	95.8839	96.1665	89.2776
305.667	95.8839	96.1665	89.2776
305.833	95.8839	96.1665	89.2677
306	95.8839	96.1665	89.2677
306.167	95.8839	96.1665	89.2677
306.333	95.8839	96.1665	89.2578
306.5	95.8839	96.1665	89.2578
306.667	95.8839	96.1665	89.2578
306.833	95.8839	96.1665	89.2578
307	95.8839	96.1665	89.2478
307.167	95.8839	96.1568	89.2478
307.333	95.8726	96.1568	89.2478
307.5	95.8612	96.1471	89.2478
307.667	95.8612	96.1471	89.2379
307.833	95.8612	96.1471	89.2379
308	95.8612	96.1471	89.228
308.167	95.8612	96.1471	89.228
308.333	95.8612	96.1471	89.228
308.5	95.8612	96.1471	89.2181
308.667	95.8612	96.1471	89.2181
308.833	95.8612	96.1471	89.2181
309	95.8612	96.1471	89.2181
309.167	95.8612	96.1471	89.2082
309.333	95.8612	96.1471	89.2082
309.5	95.8612	96.1471	89.2082
309.667	95.8612	96.1471	89.1983
309.833	95.8612	96.1471	89.1983
310	95.8612	96.1471	89.1983
310.167	95.8612	96.1374	89.1983
310.333	95.8499	96.1374	89.1884
310.5	95.8499	96.1277	89.1884
310.667	95.8499	96.1277	89.1884
310.833	95.8385	96.1277	89.1884
311	95.8385	96.1277	89.1785
311.167	95.8385	96.1277	89.1785
311.333	95.8385	96.1277	89.1686
311.5	95.8385	96.1277	89.1686
311.667	95.8385	96.1277	89.1686
311.833	95.8385	96.1277	89.1587
312	95.8385	96.1277	89.1587
312.167	95.8385	96.1277	89.1587
312.333	95.8385	96.1277	89.1587
312.5	95.8385	96.1277	89.1488
312.667	95.8385	96.1277	89.1488
312.833	95.8385	96.1277	89.1488
313	95.8385	96.1277	89.1488
313.167	95.8385	96.118	89.1388
313.333	95.8385	96.118	89.1388
313.5	95.8272	96.118	89.1388
313.667	95.8272	96.118	89.1289
313.833	95.8272	96.118	89.1289
314	95.8272	96.1083	89.1289
314.167	95.8272	96.1083	89.1289
314.333	95.8158	96.1083	89.119
314.5	95.8158	96.1083	89.119
314.667	95.8158	96.1083	89.1091
314.833	95.8158	96.1083	89.1091
315	95.8158	96.1083	89.1091
315.167	95.8158	96.1083	89.0992
315.333	95.8158	96.1083	89.0992
315.5	95.8158	96.1083	89.0992
315.667	95.8158	96.1083	89.0992
315.833	95.8158	96.1083	89.0893
316	95.8158	96.1083	89.0893
316.167	95.8158	96.1083	89.0893
316.333	95.8158	96.0986	89.0893
316.5	95.8158	96.0986	89.0794
316.667	95.8158	96.0986	89.0794
316.833	95.8045	96.0986	89.0794
317	95.8045	96.0986	89.0794
317.167	95.8045	96.0986	89.0695
317.333	95.8045	96.0986	89.0695
317.5	95.8045	96.0889	89.0695
317.667	95.7932	96.0889	89.0596
317.833	95.7932	96.0889	89.0596
318	95.7932	96.0889	89.0497
318.167	95.7932	96.0889	89.0497
318.333	95.7932	96.0889	89.0497
318.5	95.7932	96.0889	89.0397
318.667	95.7932	96.0889	89.0397
318.833	95.7932	96.0792	89.0397
319	95.7932	96.0792	89.0397
319.167	95.7932	96.0792	89.0298
319.333	95.7932	96.0792	89.0298
319.5	95.7932	96.0792	89.0298
319.667	95.7932	96.0792	89.0298
319.833	95.7818	96.0792	89.0199
320	95.7818	96.0792	89.0199
320.167	95.7818	96.0792	89.0199
320.333	95.7818	96.0792	89.0199
320.5	95.7818	96.0792	89.01
320.667	95.7818	96.0792	89.01
320.833	95.7818	96.0792	89.01
321	95.7818	96.0695	89.01
321.167	95.7705	96.0695	89.0001
321.333	95.7705	96.0695	89.0001
321.5	95.7705	96.0695	88.9902
321.667	95.7705	96.0695	88.9902
321.833	95.7705	96.0598	88.9902
322	95.7705	96.0598	88.9803
322.167	95.7705	96.0598	88.9803
322.333	95.7705	96.0598	88.9803
322.5	95.7592	96.0598	88.9803
322.667	95.7592	96.0598	88.9704
322.833	95.7592	96.0598	88.9704
323	95.7592	96.0598	88.9704
323.167	95.7592	96.0598	88.9704
323.333	95.7592	96.0598	88.9605
323.5	95.7592	96.0598	88.9605
323.667	95.7592	96.0598	88.9605
323.833	95.7592	96.0598	88.9605
324	95.7592	96.0598	88.9506
324.167	95.7592	96.0598	88.9506
324.333	95.7592	96.0598	88.9506
324.5	95.7592	96.0501	88.9506
324.667	95.7592	96.0501	88.9407
324.833	95.7478	96.0501	88.9407
325	95.7478	96.0404	88.9307
325.167	95.7365	96.0404	88.9307
325.333	95.7365	96.0404	88.9307
325.5	95.7365	96.0404	88.9208
325.667	95.7365	96.0404	88.9208
325.833	95.7365	96.0404	88.9208
326	95.7365	96.0404	88.9208
326.167	95.7365	96.0404	88.9109
326.333	95.7365	96.0404	88.9109
326.5	95.7365	96.0404	88.9109
326.667	95.7365	96.0404	88.9109
326.833	95.7365	96.0404	88.901
327	95.7365	96.0404	88.901
327.167	95.7365	96.0404	88.901
327.333	95.7365	96.0404	88.901
327.5	95.7365	96.0404	88.8911
327.667	95.7251	96.0404	88.8911
327.833	95.7251	96.0307	88.8911
328	95.7251	96.021	88.8911
328.167	95.7251	96.021	88.8812
328.333	95.7138	96.021	88.8812
328.5	95.7138	96.021	88.8812
328.667	95.7138	96.021	88.8713
328.833	95.7138	96.021	88.8713
329	95.7138	96.021	88.8614
329.167	95.7138	96.021	88.8614
329.333	95.7138	96.021	88.8614
329.5	95.7138	96.021	88.8614
329.667	95.7138	96.021	88.8515
329.833	95.7138	96.021	88.8515
330	95.7138	96.021	88.8515
330.167	95.7138	96.0113	88.8515
330.333	95.7025	96.0113	88.8416
330.5	95.7025	96.0113	88.8416
330.667	95.7025	96.0113	88.8416
330.833	95.7025	96.0113	88.8416
331	95.7025	96.0113	88.8316
331.167	95.7025	96.0113	88.8316
331.333	95.7025	96.0113	88.8316
331.5	95.7025	96.0113	88.8316
331.667	95.7025	96.0016	88.8217
331.833	95.7025	96.0016	88.8217
332	95.6911	96.0016	88.8217
332.167	95.6911	96.0016	88.8217
332.333	95.6911	96.0016	88.8118
332.5	95.6911	96.0016	88.8118
332.667	95.6911	96.0016	88.8019
332.833	95.6798	96.0016	88.8019
333	95.6798	96.0016	88.8019
333.167	95.6798	96.0016	88.8019
333.333	95.6798	95.9919	88.8019
333.5	95.6798	95.9919	88.792
333.667	95.6798	95.9919	88.792
333.833	95.6798	95.9919	88.792
334	95.6798	95.9919	88.792
334.167	95.6798	95.9919	88.7821
334.333	95.6798	95.9919	88.7821
334.5	95.6798	95.9919	88.7821
334.667	95.6798	95.9919	88.7722
334.833	95.6798	95.9919	88.7722
335	95.6684	95.9919	88.7722
335.167	95.6684	95.9919	88.7722
335.333	95.6684	95.9821	88.7722
335.5	95.6684	95.9821	88.7623
335.667	95.6571	95.9821	88.7623
335.833	95.6571	95.9821	88.7623
336	95.6571	95.9724	88.7524
336.167	95.6571	95.9724	88.7524
336.333	95.6571	95.9724	88.7425
336.5	95.6571	95.9724	88.7425
336.667	95.6571	95.9724	88.7425
336.833	95.6571	95.9724	88.7425
337	95.6571	95.9724	88.7425
337.167	95.6571	95.9724	88.7325
337.333	95.6571	95.9724	88.7325
337.5	95.6571	95.9724	88.7325
337.667	95.6458	95.9724	88.7325
337.833	95.6458	95.9724	88.7226
338	95.6458	95.9724	88.7226
338.167	95.6458	95.9627	88.7226
338.333	95.6458	95.9627	88.7127
338.5	95.6458	95.9627	88.7127
338.667	95.6458	95.9627	88.7127
338.833	95.6458	95.9627	88.7127
339	95.6458	95.9627	88.7127
339.167	95.6458	95.953	88.7028
339.333	95.6344	95.953	88.7028
339.5	95.6344	95.953	88.7028
339.667	95.6344	95.953	88.6929
339.833	95.6344	95.953	88.6929
340	95.6344	95.953	88.6929
340.167	95.6231	95.953	88.683
340.333	95.6231	95.953	88.683
340.5	95.6231	95.953	88.683
340.667	95.6231	95.953	88.683
340.833	95.6231	95.953	88.6731
341	95.6231	95.9433	88.6731
341.167	95.6231	95.9433	88.6731
341.333	95.6231	95.9433	88.6731
341.5	95.6231	95.9433	88.6731
341.667	95.6231	95.9433	88.6632
341.833	95.6231	95.9433	88.6632
342	95.6117	95.9433	88.6632
342.167	95.6117	95.9433	88.6632
342.333	95.6117	95.9433	88.6533
342.5	95.6117	95.9433	88.6533
342.667	95.6117	95.9433	88.6533
342.833	95.6117	95.9336	88.6533
343	95.6117	95.9336	88.6533
343.167	95.6004	95.9336	88.6433
343.333	95.6004	95.9239	88.6433
343.5	95.6004	95.9239	88.6334
343.667	95.6004	95.9239	88.6334
343.833	95.6004	95.9239	88.6334
344	95.6004	95.9239	88.6334
344.167	95.6004	95.9239	88.6235
344.333	95.5891	95.9239	88.6235
344.5	95.5891	95.9239	88.6235
344.667	95.5891	95.9239	88.6235
344.833	95.5891	95.9239	88.6136
345	95.5891	95.9239	88.6136
345.167	95.5891	95.9239	88.6136
345.333	95.5891	95.9239	88.6136
345.5	95.5891	95.9142	88.6037
345.667	95.5891	95.9142	88.6037
345.833	95.5891	95.9142	88.6037
346	95.5891	95.9142	88.6037
346.167	95.5777	95.9142	88.5938
346.333	95.5777	95.9142	88.5938
346.5	95.5777	95.9142	88.5938
346.667	95.5777	95.9045	88.5938
346.833	95.5777	95.9045	88.5938
347	95.5664	95.9045	88.5839
347.167	95.5664	95.9045	88.5839
347.333	95.5664	95.9045	88.574
347.5	95.5664	95.9045	88.574
347.667	95.5664	95.9045	88.574
347.833	95.5664	95.8948	88.574
348	95.5664	95.8948	88.574
348.167	95.5664	95.8948	88.5641
348.333	95.5551	95.8948	88.5641
348.5	95.5551	95.8948	88.5641
348.667	95.5551	95.8948	88.5641
348.833	95.5551	95.8948	88.5641
349	95.5551	95.8948	88.5542
349.167	95.5551	95.8948	88.5542
349.333	95.5551	95.8948	88.5542
349.5	95.5551	95.8948	88.5542
349.667	95.5551	95.8948	88.5443
349.833	95.5551	95.8851	88.5443
350	95.5551	95.8851	88.5443
350.167	95.5437	95.8851	88.5443
350.333	95.5437	95.8851	88.5443
350.5	95.5437	95.8851	88.5443
350.667	95.5437	95.8754	88.5343
350.833	95.5324	95.8754	88.5343
351	95.5324	95.8754	88.5343
351.167	95.5324	95.8754	88.5244
351.333	95.5324	95.8754	88.5244
351.5	95.5324	95.8754	88.5244
351.667	95.5324	95.8754	88.5145
351.833	95.5324	95.8754	88.5145
352	95.5324	95.8754	88.5145
352.167	95.521	95.8657	88.5145
352.333	95.521	95.8657	88.5145
352.5	95.521	95.8657	88.5046
352.667	95.521	95.8657	88.5046
352.833	95.521	95.8657	88.5046
353	95.521	95.8657	88.5046
353.167	95.521	95.8657	88.5046
353.333	95.521	95.8657	88.4947
353.5	95.521	95.8657	88.4947
353.667	95.521	95.8657	88.4947
353.833	95.521	95.8657	88.4947
354	95.5097	95.8657	88.4947
354.167	95.5097	95.8657	88.4848
354.333	95.5097	95.856	88.4848
354.5	95.5097	95.856	88.4848
354.667	95.4984	95.8463	88.4848
354.833	95.4984	95.8463	88.4848
355	95.4984	95.8463	88.4749
355.167	95.4984	95.8463	88.4749
355.333	95.4984	95.8463	88.465
355.5	95.4984	95.8463	88.465
355.667	95.4984	95.8463	88.465
355.833	95.4984	95.8463	88.465
356	95.487	95.8463	88.465
356.167	95.487	95.8463	88.4551
356.333	95.487	95.8463	88.4551
356.5	95.487	95.8366	88.4551
356.667	95.487	95.8366	88.4551
356.833	95.487	95.8366	88.4551
357	95.487	95.8366	88.4452
357.167	95.487	95.8366	88.4452
357.333	95.487	95.8366	88.4452
357.5	95.487	95.8366	88.4452
357.667	95.4757	95.8366	88.4452
357.833	95.4757	95.8366	88.4352
358	95.4757	95.8366	88.4352
358.167	95.4757	95.8269	88.4352
358.333	95.4757	95.8269	88.4352
358.5	95.4757	95.8172	88.4352
358.667	95.4643	95.8172	88.4253
358.833	95.4643	95.8172	88.4253
359	95.4643	95.8172	88.4253
359.167	95.4643	95.8172	88.4154
359.333	95.4643	95.8172	88.4154
359.5	95.453	95.8172	88.4154
359.667	95.453	95.8172	88.4154
359.833	95.453	95.8172	88.4055
360	95.453	95.8172	88.4055
360.167	95.453	95.8172	88.4055
360.333	95.453	95.8075	88.4055
360.5	95.453	95.8075	88.4055
360.667	95.453	95.8075	88.3956
360.833	95.453	95.8075	88.3956
361	95.453	95.8075	88.3956
361.167	95.4417	95.8075	88.3956
361.333	95.4417	95.8075	88.3956
361.5	95.4417	95.8075	88.3956
361.667	95.4417	95.8075	88.3857
361.833	95.4417	95.8075	88.3857
362	95.4417	95.8075	88.3857
362.167	95.4417	95.7978	88.3857
362.333	95.4417	95.7978	88.3857
362.5	95.4417	95.788	88.3758
362.667	95.4303	95.788	88.3758
[truncated: 2,024 more rows]

[truncated: 48 more sheets: Fig 3g, Fig 3h, Fig 3i, Fig 4c, Fig 4e, Fig 4g, Fig 4h, Fig 4j, Fig 5a, Fig 5b, Fig 5f, Fig 6b, Fig 6c, Fig 6e, Fig 6f, Fig 6g, Fig 6i, Fig 6j-k, Fig 7a, Fig 7c …]
